# Supplementary material for: A realist evaluation of the development, implementation and outcomes of the first public ART Centre in Morocco
Source: PLOS Glob Public Health. 2026 Apr 20;6(4):e0005318. doi: 10.1371/journal.pgph.0005318 (PMC13094999; doi:10.1371/journal.pgph.0005318)
Supplement: S1 Data — (XLSX) [file pgph.0005318.s012.xlsx]

## Sheet: IUI Cycles
CycleOutcome	StimProtocole	StimDuration	StimDose	Trigger	PregnancyOutcome	Delivery Mode	NewbornSexe	NewbornWeight	NewbornEvolution	FoetusNumber
27	2	5	500	8
27	2	5	500	8
27	2	5	500	8
27	2	5	500	8
27	2	5	750	8
27	2	5	750	8
45	2	5	750	0
27	2	5	500	8
27	11	13	1275	8
27	2	5	750	8
27	2	5	500	8
27	11	7	525	8
27	11	16	1800	8
27	11	17	1275	8
27	11	9	675	8
27	11	15	1387.5	8
30	11	7	525	8	6	2	2	3120	1	1
5	11	11	825	0
27	11	10	750	8
27	2	5	500	8
27	11	12	900	8
27	2	5	500	8
27	2	5	500	8
27	2	5	500	8
27	11	7	350	8
27	11	19	1200	8
27	11	10	500	8
27	2	5	500	8
27	11	10	600	8

## Sheet: OI cycles
cycle outcome	Stimtreatment	Stim duration	Stimdosage	Trigger	LutéalSupport	PregnancyOutcome	Delivery mode	Newbornsexe	NewbornWeight	Evolution	FoetusNumber
28	2	5	750	8	1
28	2	5	500	8	1
3	2	5	500	1	0
3	2	5	750	1	0
28	2	5	500	8	1
28	2	5	500	8	1
28	10	13	650	8	1
3	2	5	750	0	0
28	2	5	750	8	1
2	2	5	500	0	0
28	2	5	500	8	1
30	11	16	1462.5	8	1	6	1	2	3200	1	1
28	2	5	750	8	1
32	2	5	500	4	1	2
41	2	5	750	1	0
28	2	5	500	8	1
45	2	5	750	0	0
28	2	5	500	8	1
3	2	5	750	1	0
3	2	5	750	1	0
28	2	5	500	4	1
28	2	5	500	4	1
28	2	5	500	4	1
28	2	5	500	4	1
28	2	5	250	4	1
28	2	5	500	4	1
2	11	12	1087.5	0	0
28	2	5	500	4	1
2	2	5	500	0	0
3	2	5	500	0	0
3	2	5	500	0	0
28	11	16	1725	8	1
28	11	9	675	8	1
28	2	5	500	8	1
30	11	16	1575	8	1	6	1	1	2500	1	1
2	12	7	525	0	0
2	2	5	750	0	0
3	2	5	750	0	0
28	2	5	500	4	1
2	11	9	675	0	0
28	2	5	500	4	1
30	2	5	500	4	1	6	1	2	3600	1	1
28	2	5	500	8	1
28	2	5	500	8	1
28	2	5	500	4	1
3	2	5	500	0	0
28	11	13	975	8	1
28	2	5	500	4	1
30	11	8	600	8	1	6	2	1	2500	1	1
28	11	15	1425	8	1
28	11	15	1125	8	1
28	2	5	500	8	1
30	11	19	2062.5	8	1	6	1	1	1180	4	2
28	11	7	525	8	1
28	11	9	675	8	1
28	11	18	1350	8	1
28	11	10	750	8	1
28	11	9	675	8	1
28	2	5	500	4	1
32	11	11	825	8	1	2
28	11	10	750	8	1
28	11	12	900	8	1
28	11	10	750	8	1
28	11	7	525	8	1
28	11	14	1275	8	1
28	11	7	525	8	1
28	11	7	525	8	1
28	2	5	500	8	1
28	11	10	750	8	1
28	11	22	2025	8	1
28	11	11	825	8	3
28	11	11	825	8	1
28	2	5	500	4	1
28	2	5	500	4	1
28	11	7	525	8	1
28	2	5	500	8	1
28	11	6	450	8	1
28	11	23	2100	8	1
32	11	17	637.5	8	3	2
28	2	5	500	8	1
28	11	27	1425	8	1
28	11	14	525	8	1
28	11	15	1125	8	1
28	11	6	450	8	1
28	11	8	600	8	1
3	2	5	500	0	0
28	11	12	900	8	1
28	2	5	500	8	1
30	11	28	3187.5	8	1	6	1	2	3780	1	1
30	11	14	525	8	1	6	1	1	3500	1	1
28	11	18	675	8	1
4	11	6	225	0	0
28	2	5	500	4	1
40	11	20	1012.5	0	0
30	2	5	500	4	1	6	2	2	4000	1	1
33	2	5	500	8	1	3
28	2	5	500	8	1
3	11	31	2175	0	0
4	11	23	1050	0	0
3	2	5	500	0	0
28	2	5	500	8	1
28	11	27	2175	8	1
28	11	7	525	8	1
28	11	28	1837.5	8	1
28	11	10	375	8	1
6	11	7	262.5	0	0
32	11	13	487.5	8	1	2
28	11	7	525	8	1
30	11	18	2362.5	8	1	6	2	2	2100	1	2
3	2	5	500	0	0
28	11	23	1200	8	1
28	11	8	600	8	1
28	11	21	862.5	8	1
28	11	11	412.5	8	1
28	11	8	600	8	1
28	2	5	500	4	1
28	11	12	900	8	1
30	11	14	1050	8	1	6	1	2	4700	1	1
28	11	13	487.5	8	1
28	11	13	487.5	8	1
40	11	30	1537.5	0	0
30	11	19	712.5	8	1	6	1	2	2800	1	1
28	11	16	600	8	1
28	11	7	525	8	1
28	11	21	787.5	8	1
28	11	7	525	8	1
28	11	9	337.5	8	1
28	11	15	562.5	8	1
28	11	21	900	8	1
28	11	7	262.5	8	1
32	11	23	862.5	8	1	2
28	11	17	1500	8	1
30	11	18	675	8	1	6	1	2	3000	1	1
28	11	14	525	8	1
28	11	16	600	8	1
28	12	8	600	8	1
28	11	18	675	8	1
28	11	12	450	8	1
28	11	15	562.5	8	1
2	11	7	262.5	0	0
30	11	7	525	8	1	6	1	2	3440	1	1
3	11	34	1575	0	0
3	11	33	1537.5	0	0
28	11	12	450	8	1
32	12	24	1800	8	4	2
28	2	8	800	8	1
28	11	12	450	8	1
30	11	11	787.5	4	1	6	1	2	3100	1	1
28	11	29	1925	8	1
28	11	11	412.5	8	1
40	11	13	725	0	0
40	11	20	1875	0	0
30	11	21	1125	8	1	6	1	2	3250	1	1
28	11	7	525	8	1
28	11	20	975	8	1
28	11	11	412.5	8	1
28	11	26	1650	8	1
28	2	5	500	4	1
28	11	7	525	8	3
28	11	12	750	8	3
28	11	12	1050	8	3
3	11	34	2037.5	0	0
40	11	21	1112.5	0	0
2	12	19	1687.5	0	0
28	11	10	375	8	3
28	11	31	1837.5	8	1
30	11	16	1000	8	3	6	2	1	3800	1	1
28	11	9	337.5	8	1
28	11	22	1475	8	1
28	11	8	300	8	1
28	11	8	500	8	1
28	11	12	1050	8	3
28	11	8	600	8	1
28	11	12	450	8	1
28	11	7	525	8	1
28	11	12	900	4	3
28	11	13	812.5	4	3
28	11	11	412.5	4	3
28	11	10	375	8	1
28	11	14	525	4	1
40	11	13	725	0	0
28	11	26	1062.5	8	1
3	11	12	900	0	0
28	11	6	450	8	1
28	11	13	812.5	8	1
28	11	8	500	8	1
28	11	15	562.5	4	1
40	11	39	3625	0	0
28	11	23	1087.5	8	1
28	11	21	1775	8	3
28	11	13	1137.5	8	1
28	11	9	675	8	1
28	11	26	1337.5	8	1
28	11	7	525	8	1
30	11	7	262.5	8	1	6	1	2	3300	1	1
28	11	8	300	8	3
28	11	17	637.5	4	3
28	11	7	437.5	8	1
28	11	42	1987.5	8	3
28	11	10	375	4	3
32	11	20	900	8	3	2
28	11	10	750	8	1
28	11	26	1300	8	3
3	11	32	3150	0	0
28	11	8	600	8	3
28	11	9	337.5	8	3
30	11	16	1000	8	3	6	2	1	3000	1	1
3	11	30	2537.5	0	0
40	11	28	1362.5	0	0
28	11	18	675	8	3
28	11	10	750	8	3
28	11	14	525	8	3
2	11	6	225	0	0
3	11	16	637.5	0	0
3	11	34	2100	0	0
32	11	15	1312.5	8	3	2
28	11	8	600	8	3
28	11	15	1575	8	3
28	11	17	1062.5	8	3
28	11	22	1762.5	8	3
28	11	29	3125	8	3
30	11	16	1600	8	3	6	2	2	5200	1	1
28	11	13	975	8	3
40	11	31	1375	4	0
2	11	5	375	0	0
45	11	12	787.5	0	0
28	11	14	1050	8	3
28	11	8	600	8	3
5	11	18	725	0	0
28	11	26	1150	8	3
28	11	7	525	8	3
30	12	14	1050	8	6	6	1	2	3600	1	1
28	11	22	2387.5	8	3
40	11	9	600	0	0
2	11	7	262.5	0	0
32	11	16	1600	4	3	2
28	11	15	1312.5	8	3
3	11	34	1437.5	0	0
28	11	11	437.5	8	3
3	11	35	2975	0	0
3	11	33	2025	0	0
3	11	32	1987.5	0	0
30	11	21	1400	8	3	6	1	2	3200	1	1
28	11	9	337.5	4	3
3	11	27	2325	0	0
28	11	13	487.5	8	3
3	11	40	2725	0	0
28	11	10	500	8	3
28	11	20	750	8	3
30	11	12	900	8	3	6	1	1	2950	1	2
3	11	10	875	0	0
28	11	8	400	8	3
40	11	23	2450	0	0
30	11	23	1475	8	3	6	2	1	3000	1	1
28	11	35	1700	8	3
28	11	26	2762.5	8	3
28	11	40	4437.5	8	3
28	11	27	1900	8	3
3	11	35	2287.5	0	0
28	11	32	1537.5	8	3
28	11	26	2987.5	8	3
28	11	20	1862.5	8	3
3	11	25	2850	0	0
28	11	22	1250	8	3
5	11	7	612.5	0	0
32	11	10	1050	8	3	2
28	11	11	962.5	8	3
30	11	10	1125	8	3	6	2	2	3000	1	1
28	11	10	500	8	3
40	11	30	2225	0	0
28	11	9	450	8	3
28	11	13	487.5	8	3
30	11	13	1500	8	3	6	2	2	3560	1	1
28	11	11	687.5	8	3
40	11	29	1612.5	0	0
28	11	8	600	8	3
28	11	12	1050	8	3
30	11	13	650	8	3	6	2	1	3000	1	1
40	12	16	1387.5	0	0
40	11	7	262.5	0	0
40	11	13	1300	0	0
30	11	10	750	8	3	6	1	2	2850	3	1
28	11	10	375	8	3
28	11	31	1962.5	8	3
40	11	28	1537.5	0	0
32	11	9	900	8	3	2
28	11	7	262.5	8	3
2	11	6	600	0	0
28	11	16	1600	8	3
28	11	8	300	8	3
40	11	25	2100	0	0
30	11	24	1912.5	8	3	6	2	1	3200	1	1
28	11	11	750	8	3
28	12	19	1762.5	8	4
32	11	13	1137.5	4	3	2
40	11	18	900	0	0
28	11	14	1050	8	3
28	11	7	262.5	8	3
28	11	28	1425	4	3
3	11	41	2800	0	0
40	11	7	787.5	0	0
30	11	15	1225	8	3	6	2	2	2900	1	1
3	11	28	1912.5	0	0
3	11	36	2725	0	0
1	11	7	437.5	0	0

## Sheet: IVF Cycle
CycleOutcome	LHRGnRHmodulatorHmodulateur	Stimtreatment	Stim duration	StimDose	Trigger	LutealSupport	NumbOocyt	NBRE 2 PN	nbre 3 PN 10PN	NBerEmbTransferred	NBer Emb cryopreserved	PregnancyOutcome	DeliveryMode	Newbornsexe	NewbornWeight	NewbornEvolution	N Foetus
18	16	11	10	1500	8	3	5	0	0	1	0
18	18	11	15	2250	8	3	14	2	0	2	0
18	18	11	13	1950	8	3	6	2	1	1	0
18	18	11	20	3000	8	3	6	3	2	1	0
18	18	11	11	1650	8	3	9	2	1	2	0
18	18	11	13	1950	8	3	6	3	1	2	0
18	18	11	11	3300	8	3	1	1	0	1	0
30	18	11	9	1350	8	3	7	5	1	2	0	6	2	1	3340	1	1
18	18	11	16	4800	8	3	1	1	0	1	0
11	18	11	11	3300	8	3	1	0	0	0	0
18	23	11	13	3900	8	3	10	2	0	1	0
18	23	11	11	3300	8	3	8	1	0	1	0
19	23	11	11	1650	8	3	10	2	0	0	0
30	18	11	10	1500	8	3	8	5	0	2	0	6	2	2	2275	1	2
18	18	11	13	3900	8	3	6	4	0	2	0
44	18	11	8	2400	0	0				0
18	18	11	13	1950	8	3	11	5	1	2	0
18	23	11	11	3300	8	3	8	1	0	1	0
18	18	11	13	3900	8	3	6	4	0	2	0
18	18	11	10	3000	8	3	18	8	2	2	2
4	18	11	6	900	0	0				0
3	18	11	14	4200	0	0				0
18	18	11	13	1950	8	3	5	4	0	2	2
18	18	11	13	3900	8	3	4	2	0	1	0
30	18	11	13	1950	8	3	8	5	0	2	1	6	2	1	3500	1	1
18	23	11	8	1200	8	3	11	1	1	2	0
18	18	11	8	1200	8	3	18	11	5	2	6
18	18	11	15	2250	8	3	2	2	0	2	0
18	23	11	11	1650	8	3	3	2	0	2	0
30	18	11	13	1950	8	3	8	4	0	2	0	6	1	1	3500	1	2
18	23	11	15	2250	8	3	11	8	0	2	6
32	18	11	13	1950	8	3	4	2	0	2	0	2
18	23	11	9	2550	8	3	16	10	2	1	3
30	23	11	7	1050	8	3	8	5	0	2	1	6	2	2	2450	1	1
18	23	11	11	3300	8	3	1	1	0	1	0
18	18	11	13	3900	8	3	9	8	0	2	4
18	23	11	13	3900	8	3	9	1	0	1	0
18	23	11	11	3000	8	3	12	2	0	2	0
4	23	11	8	2400	0	0				0
18	23	11	13	1950	8	3	12	9	1	2	3
18	23	11	13	3900	8	3	10	0	0	2	0
30	23	11	7	1050	8	3	18	6	0	2	3	6	2	1	3200	1	1
18	21	11	10	1500	8	3	15	7	0	1	1
30	23	11	10	1500	8	3	6	6	0	2	1	6	1	2	2950	1	1
30	18	11	13	3900	8	3	11	7	0	2	3	6	2	2	3200	1	1
30	18	11	9	1350	8	3	19	12	2	2	4	6	2	1	3300	1	1
18	23	11	13	3900	8	3	10	2	0	2	0
18	23	11	10	1500	8	3	14	7	1	2	4
30	18	11	13	3900	8	3	2	2	0	2	0	6	2	2	3200	1	1
18	18	11	6	900	8	3	13	1	0	1	0
18	18	11	9	1350	8	3	3	3	0	1	1
18	18	11	11	1650	8	3	7	4	0	2	0
30	18	11	10	3000	8	3	12	6	0	2	2	6	1	1	3200	1	1
18	18	11	10	1500	8	3	10	6	0	1	0
18	18	11	13	3900	8	3	6	4	0	2	0
8	18	11	12	1800	8	0	18	0	0	0	0
18	18	11	13	1950	8	3	6	5	0	2	2
18	18	11	11	3300	8	3	9	7	0	2	2
18	18	11	10	1500	8	3	10	9	0	2	4
4	18	11	8	1200	0	0				0
30	18	11	13	1950	8	3	8	5	0	2	3	6	2	1	2600	1	2
18	18	11	13	1950	8	3	3	1	0	1	0
30	18	11	11	1650	8	3	8	7	0	1	3	6	2	1	3150	1	1
18	18	12	13	3900	8	3	3	2	0	2	0
30	18	11	8	2250	8	3	6	3	1	2	2	6	2	1	3500	1	1
18	16	11	11	1650	8	3	14	0	0	1	0
32	18	11	13	1950	8	3	13	10	0	2	5	2
4	16	11	6	900	0	0				0
18	18	11	13	2925	8	3	3	2	0	1	0
18	18	11	13	3900	8	3	6	5	1	2	0
18	18	11	13	2925	8	3	8	7	0	2	5
7	16	11	6	900	8	3	0			0
18	18	11	11	1650	8	3	15	9	0	2	4
18	18	11	11	2475	8	3	5	5	0	2	2
18	18	11	7	1050	8	3	9	5	0	2	0
18	18	11	13	1950	8	3	7	5	0	2	3
18	18	11	13	1950	8	3	14	12	0	2	5
18	18	11	12	3600	8	3	7	4	0	2	0
18	16	11	11	1650	8	3	15	11	1	1	5
18	18	11	9	1350	8	3	9	9	0	2	5
18	18	11	10	1500	8	3	9	3	0	2	0
18	18	11	10	2700	8	3	11	8	1	2	4
18	18	11	11	3300	8	3	10	7	0	2	4
32	18	11	13	3900	8	3	1	1	0	1	0	2
18	16	11	11	1650	8	3	7	2	0	1	0
32	16	11	8	1050	8	3	14	11	0	1	3	2
30	16	11	11	1650	8	3	16	9	0	2	1	6	1	1	3600	1	1
18	18	11	11	3300	8	3	6	4	0	2	3
18	16	11	8	1000	8	3	25	13	2	2	3
18	16	11	10	1250	8	3	13	9	0	2	4
4	16	11	8	875	0	0				0
30	16	11	12	1362.5	8	3	12	8	0	2	3	6	2	1	3400	1	2
18	16	11	14	1750	8	3	9	9	0	2	6
3	16	11	21	3162.5	0	0				0
18	16	11	6	750	8	3	14	13	0	2	7
18	18	11	13	2925	8	3	15	10	1	1	7
3	18	11	13	3900	0	0				0
19	16	11	11	1650	8	0	18	2	0	0	0
18	13	11	10	1125	6	3	19	16	0	1	8
3	18	11	13	3900	0	0				0
18	18	11	11	2475	8	3	7	6	0	2	2
18	13	11	13	1950	8	3	13	8	1	2	3
32	13	11	15	1975	8	3	9	7	0	1	4	2
18	13	11	13	1950	8	3	15	9	1	1	8
13	13	11	12	1600	6	3	20	19	0	0	14
18	13	11	11	1650	8	3	3	2	1	2	0
18	13	11	13	1950	8	3	7	7	0	1	6
18	13	11	11	3300	8	3	1	1	0	1	0
18	13	11	20	3450	8	3	8	3	0	1	0
18	13	11	13	1950	8	3	17	14	0	1	10
18	13	11	11	3300	8	3	5	2	0	2	0
18	13	11	10	2250	8	3	13	10	0	2	6
18	13	11	11	1500	6	3	14	4	1	1	1
30	13	11	9	1300	8	3	12	1	0	2	0	6	2	2	2100	1	2
18	13	11	13	2450	8	3	4	2	0	2	0
18	13	11	12	3600	8	3	4	4	0	2	1
18	13	11	13	3900	8	3	5	3	0	2	0
2	13	11	13	3900	8	0				0
18	13	11	11	1650	8	3	10	8	1	2	3
18	13	11	13	3100	8	3	12	5	0	2	0
13	13	11	13	3000	6	3	17	14	3	0	9
11	13	11	9	1350	8	3	6	0	0	0	0
30	13	11	10	2250	8	3	11	10	1	2	6	6	2	2	2300	1	1
13	13	11	10	1400	6	3	9	5	1	0	1
18	13	11	13	2925	8	3	7	5	0	2	0
30	13	11	10	3000	8	3	7	5	0	1	1	6	2	2	2900	1	1
2	18	11	10	3000	0	0				0
13	13	11	11	1650	6	3	15	12	1	0	6
16	18	11	9	2700	8	3	2	1	0	0	0
11	13	11	10	3000	8	3	7	0	0	0	0
2	13	11	11	3300	0	0				0
18	18	11	13	3900	8	3	3	1	0	1	0
18	18	11	10	2400	8	3	7	5	0	2	3
12	18	11	11	3300	8	3	13	0	4	0	0
18	13	11	11	3300	8	3	2	2	0	1	0
18	13	11	10	3000	8	3	4	1	0	1	0
18	13	11	9	2025	8	3	4	4	0	2	2
18	13	11	9	1800	8	3	10	0	0	1	0
30	13	11	13	3450	8	3	12	8	0	2	2	6	2	2	3600	1	1
32	13	11	13	3900	8	3	5	5	0	2	0	2
13	13	11	10	1350	6	3	16	5	6	0	4
13	13	11	10	1850	6	3	20	18	0	0	15
33	13	11	13	3900	8	3	8	6	1	2	1	3
18	13	11	9	2700	8	3	6	2	0	1	0
18	13	11	11	3300	8	3	7	5	0	2	2
18	13	11	11	3300	8	3	14	3	0	1	0
32	13	11	13	3300	8	3	13	11	2	2	6	2
30	13	11	13	2700	8	3	10	6	0	2	1	6	2	2	3300	1	1
32	13	11	13	3450	8	3	4	4	0	2	0	2
13	13	11	10	1425	6	3	35	30	1	0	26
30	13	11	13	3900	8	3	7	6	0	2	3	6	2	2	2800	1	1
11	13	11	13	3000	8	3	1	0	0	0	0
3	13	11	13	3900	0	0				0
7	13	11	13	3900	8	3	0			0
19	13	11	13	2700	8	3	10	7	0	0	0
18	13	11	9	2700	6	3	5	3	2	1	0
18	13	11	13	2175	6	3	6	4	2	1	1
18	13	11	8	2250	8	3	5	5	0	2	1
13	13	11	13	3900	8	3	10	3	0	0	2
13	13	11	13	2325	8	3	18	12	0	0	5
15	13	11	11	3300	8	3	8	4	2	0	3
18	13	11	11	3300	8	3	5	2	0	2	0
18	13	11	11	2475	8	3	8	1	0	2	0
18	13	11	13	2925	8	3	5	2	0	1	0
18	13	11	11	2475	8	3	10	2	0	2	0
18	13	11	11	3300	8	3	4	4	0	2	2
30	13	11	15	4500	8	3	3	2	0	2	0	6	2	2	2200	1	1
13	13	11	11	2250	6	3	5	2	0	0	1
18	13	11	11	3300	8	3	9	4	1	2	2
18	13	11	13	3900	8	3	6	4	1	1	3
13	13	11	9	2700	6	1	11	8	1	0	3
13	13	11	10	2250	6	3	12	8	1	0	8
13	13	11	13	3200	6	3	34	20	0	0	14
18	13	11	15	4500	8	3	18	1	0	1	0
3	13	11	15	4500	0	0				0
13	13	11	10	1300	6	3	11	11	0	0	6
18	13	11	10	2250	8	3	10	8	0	1	5
13	13	11	11	2475	6	3	14	2	0	0	2
18	13	11	15	3450	8	3	10	1	2	1	0
18	13	11	10	3000	8	3	4	2	0	1	0
13	13	11	20	3900	6	3	14	5	1	0	3
11	13	11	11	3300	8	3	6	0	0	0	0
11	13	11	13	3900	8	3	6	0	0	0	0
18	13	11	11	3300	8	3	3	3	0	1	0
11	13	11	11	3300	8	3	1	0	0	0	0
15	13	11	11	3300	8	0	16	10	1	0	6
13	13	11	11	2325	6	3	14	10	0	0	4
13	13	11	11	2200	6	3	17	14	2	0	12
13	13	11	11	3300	6	3	16	11	1	0	6
13	13	11	11	1500	6	3	23	10	1	0	6
13	13	11	13	2850	6	3	23	17	1	0	11
13	13	11	11	1400	6	0	14	10	0	0	9
13	13	11	10	1300	6	0	24	10	0	0	7
13	13	11	13	3050	6	0	13	9	0	0	5
11	13	11	11	2475	6	3	17	0	0	0	0
13	13	11	15	2350	6	0	26	21	1	0	17
18	13	11	13	3900	8	3	9	5	0	2	0
32	13	11	13	3900	8	3	8	5	0	2	1	2
15	13	11	20	6000	8	3	3	2	0	0	2
18	13	11	9	2100	8	3	4	1	0	1	0
7	13	11	13	3900	6	0	0			0
3	13	11	15	4500	0	0				0
13	13	11	13	3900	6	3	27	19	6	0	9
32	13	11	11	3300	8	3	7	5	0	2	3	2
18	13	11	17	5100	6	3	17	13	4	1	11
30	13	11	9	2700	8	3	2	2	0	2	0	6	2	2	3600	1	1
18	13	11	11	3300	6	3	9	8	1	1	3
3	13	11	11	3300	0	0				0
13	13	11	8	1800	6	3	8	3	2	0	2
18	13	11	13	3900	8	3	10	3	0	2	0
15	13	11	13	3900	6	3	19	10	0	0	8
3	13	11	13	3900	0	0				0
18	13	11	15	4500	8	3	6	5	0	2	2
11	13	11	20	6000	8	3	12	0	0	0	0
13	13	11	13	3300	6	3	12	1	1	0	1
11	13	11	13	3900	8	3	5	0	0	0	0
13	13	11	11	2475	6	3	22	18	0	0	6
13	13	11	13	2250	6	3	7	4	0	0	4
13	13	11	13	2100	6	3	31	24	5	0	14
13	13	11	11	2475	6	3	20	13	5	0	2
11	13	11	13	3300	8	0	12	0	0	0	0
11	13	11	11	3300	8	3	1	0	0	0	0
18	13	11	16	4800	8	3	11	8	2	1	3
11	13	11	9	2700	8	3	3	0	0	0	0
13	13	11	11	2475	6	1	16	5	0	0	5
15	13	11	11	3300	6	1	4	2	0	0	2
15	13	11	9	2700	6	3	10	8	0	0	2
3	13	11	11	3300	0	0				0
18	13	11	10	3000	8	3	2	1	0	1	0
15	13	11	10	2250	6	3	22	3	10	0	1
30	13	11	13	3900	8	3	4	3	0	2	1	6	2	1	3500	1	1
15	13	11	13	4050	8	0	9	5	0	0	4
19	13	11	11	1650	6	1	13	1	0	0	0
3	13	11	11	3300	0	0				0
19	13	11	13	3900	8	3	2	1	0	0	0
18	13	11	9	2700	8	3	4	2	1	1	0

## Sheet: FET cycles
Cycle outcome	Endometrial preperation	Stimduration	Stimdose	Trigger	LutealSupport	NumberEmbryoTransfer	PregnancyOutcome	DeliveryMode	NewbornSexe	NewbornWeight	NewbornEvolution	FoetusNumber
18	7	22	132	5	3	2
18	7	24	174	5	3	2
5	7	17	102	0	0
18	7	20	120	5	3	2
18	7	15	90	5	3	2
2	7	16	96	0	0
18	7	18	108	5	3	2
18	7	17	102	5	3	2
18	7	20	120	5	3	1
18	7	12	72	5	3	2
32	7	20	120	5	3	2	2
30	7	20	120	5	3	2	6	1	2	3500	1	1
18	7	15	90	5	3	2
18	7	12	72	5	3	2
18	7	18	108	5	3	1
32	7	18	108	5	3	2	2
18	7	14	84	5	3	2
18	7	21	126	5	3	1
18	7	20	120	5	3	1
18	7	16	96	5	3	2
18	7	20	120	5	3	2
18	7	17	102	5	3	1
32	7	22	132	5	3	2	2
2	7	18	108	0	0
2	7	27	160	0	0
30	7	20	120	5	3	1	6	1	1	900	4	1
2	7	17	102	0	0
18	7	18	108	5	3	2
18	7	17	102	5	3	2
18	7	17	102	5	3	2
32	7	21	126	5	3	2	2
18	7	22	132	5	3	2
18	7	16	96	5	3	2
18	7	21	126	5	3	2
18	7	21	126	5	3	2
18	7	21	126	5	3	2
32	7	20	120	5	3	1	2
18	7	21	126	5	3	1
30	7	22	132	5	3	2	6	1	1	3200	1	1
18	7	19	114	5	3	2
2	7			0	0
18	7	18	108	5	3	1
18	7	22	132	5	3	1
2	7	15	90	0	0
30	7	15	90	5	3	2	6	2	2	2800	1	2
30	7	17	102	5	3	2	6	2	2	3800	1	1
18	7	17	102	5	3	2
2	7	20	120	0	0
2	7	24	144	0	0
18	7	15	90	5	3	1
2	7	16	96	0	0
18	7	22	132	5	3	1
18	7	20	120	5	3	2
18	7	28	168	5	3	1
18	7	35	240	5	3	2
18	7	21	126	5	3	2
18	7	20	120	5	3	2
18	7	21	126	5	3	1
30	7	18	108	5	3	2	6	2	1	3200	1	1
18	7	17	102	5	3	2
30	7	30	180	5	3	2	6	2	1	3200	1	1
30	7	16	96	5	3	2	6	2	1	3700	1	1
18	7	21	126	5	3	2
18	7	21	126	5	3	2
18	7	22	132	5	3	2
18	7	19	114	5	3	2
18	7	21	126	5	3	2
18	7	15	90	5	3	1
18	7	22	132	5	3	2
18	7	23	138	5	3	1
18	7	17	102	5	3	1
18	7	30	180	5	3	1
18	7	19	114	5	3	2
5	7	15	90	0	0
2	7	27	162	0	0
18	7	20	120	5	3	2
18	7	21	126	5	3	1
18	7	20	120	5	3	2
18	7	19	114	5	3	1
18	7	21	126	5	3	2
18	7	18	108	5	3	2
30	7	17	102	5	3	1	6	1	2	2800	1	1
18	7	18	108	5	3	2
18	7	18	108	5	3	2
18	7	55	402	5	3	2
41	7	25	192	0	0
18	7	16	48	5	3	1
30	7	21	126	5	3	2	6	2	2	2800	1	1
30	7	23	138	5	3	2	0
30	7	25	150	5	3	2	6	2	1	4500	1	2
18	7	26	156	5	3	2
5	7	22	132	0	0
18	7	21	126	5	3	2
18	7	18	108	5	3	2
18	7	21	126	5	3	1
18	7	16	96	5	3	2
18	7	20	120	5	3	1
30	7	33	198	5	3	1	6	2	1	4000	1	1
18	7	23	138	5	3	1
18	7	18	108	5	3	2
18	7	16	96	5	3	1
18	7	15	90	5	3	1
18	7	24	144	5	3	1
18	7	14	84	5	3	2
18	7	14	84	5	3	2
32	7	14	84	5	3	2	2
18	7	23	138	5	3	2
18	7	17	102	5	3	2
18	7	27	162	5	3	2
44	11	5	375	0	0
18	7	23	138	5	3	1
18	7	26	156	5	3	2
41	7	21	126	0	0
18	7	32	192	5	3	2
30	7	18	108	5	3	1	6	2	1	3000	1	1
18	7	25	150	5	3	2
30	7	18	108	5	3	2	6	1	2	1080	4	1
18	11	10	750	8	3	1
18	7	15	90	5	3	1
18	7	17	102	5	3	1
30	7	20	120	5	3	2	6	2	2	2500	1	1

## Sheet: Couple Data
Age woman	profession woman	region residence	Age man	profession man	infertility duration	infertility type
36	Employee	Casablanca-Settat	45	Worker	10	primary infertility
38	Housewife	Rabat-Salé-Kénitra	41	Worker	14	Secondary infertility
37	Housewife	Rabat-Salé-Kénitra	39	no profession	4	Secondary infertility
30	Housewife	Rabat-Salé-Kénitra	32	Worker	4	primary infertility
33	Housewife	Rabat-Salé-Kénitra	35	Craftswoman / Craftsman	6	primary infertility
31	Housewife	Rabat-Salé-Kénitra	33	no profession	2	primary infertility
30	Housewife	Rabat-Salé-Kénitra	29	Craftswoman / Craftsman	5	primary infertility
35	Housewife	Rabat-Salé-Kénitra	44	Police, army, security	5	primary infertility
28	Housewife	Rabat-Salé-Kénitra	42	Merchant	7	primary infertility
27	Housewife	Rabat-Salé-Kénitra	27	Farmer	4	primary infertility
34	Housewife	Rabat-Salé-Kénitra	37	Worker	6	primary infertility
34	Housewife	Rabat-Salé-Kénitra	31	Merchant	15	primary infertility
36	Housewife	Rabat-Salé-Kénitra	33	Merchant	2	primary infertility
25	Housewife	Rabat-Salé-Kénitra	25	Merchant	4	primary infertility
29	Housewife	Rabat-Salé-Kénitra	34	no profession	4	primary infertility
31	Housewife	Rabat-Salé-Kénitra	48	Employee	6	primary infertility
34	Housewife	Rabat-Salé-Kénitra	44	no profession	8	primary infertility
36	Housewife	Rabat-Salé-Kénitra	35	Employee	6	primary infertility
34	Housewife	Rabat-Salé-Kénitra	36	Craftswoman / Craftsman	7	primary infertility
20	Housewife	Rabat-Salé-Kénitra	22	Worker	1	primary infertility
36	Housewife	Rabat-Salé-Kénitra	35	Police, army, security	7	primary infertility
38	Housewife	Rabat-Salé-Kénitra	39	Police, army, security	12	primary infertility
36	Private executive	Rabat-Salé-Kénitra	40	Merchant	9	primary infertility
30	Housewife	Rabat-Salé-Kénitra	29	Worker	4	primary infertility
27	Housewife	Rabat-Salé-Kénitra	29	Civil servant	6	primary infertility
25	Housewife	Rabat-Salé-Kénitra	30	Farmer	6	primary infertility
32	Housewife	Rabat-Salé-Kénitra	46	Worker	11	primary infertility
32	Housewife	Rabat-Salé-Kénitra	34	Merchant	13	Secondary infertility
24	Employee	Rabat-Salé-Kénitra	56	Merchant	5	primary infertility
39	Housewife	Rabat-Salé-Kénitra	37	Civil servant	10	primary infertility
24	Housewife	Rabat-Salé-Kénitra	42	Worker	2	primary infertility
30	Employee	Tanger-Tétouan-Al Hoceïma	33	Merchant	5	primary infertility
33	Housewife	Rabat-Salé-Kénitra	38	Merchant	6	primary infertility
23	Housewife	Rabat-Salé-Kénitra	37	Craftswoman / Craftsman	2	Secondary infertility
31	Worker	Rabat-Salé-Kénitra	29	Farmer	10	Secondary infertility
33	Housewife	Rabat-Salé-Kénitra	48	Private executive	10	Secondary infertility
32	Housewife	Rabat-Salé-Kénitra	36	Worker	10	Secondary infertility
20	Housewife	Guelmim-Oued Noun	30	no profession	2	primary infertility
26	Craftswoman / Craftsman	Guelmim-Oued Noun	28	Craftswoman / Craftsman	3	primary infertility
21	Housewife	Guelmim-Oued Noun	30	no profession	3	primary infertility
21	Housewife	Guelmim-Oued Noun	40	Civil servant	1	primary infertility
20	Housewife	Guelmim-Oued Noun	46	Worker	9	primary infertility
20	Housewife	Guelmim-Oued Noun	30	Police, army, security	1	primary infertility
20	Housewife	Rabat-Salé-Kénitra	27	Craftswoman / Craftsman	2	primary infertility
21	Housewife	Rabat-Salé-Kénitra	41	Worker	2	primary infertility
21	Housewife	Rabat-Salé-Kénitra	40	Worker	7	primary infertility
21	Housewife	Rabat-Salé-Kénitra	36	Merchant	1	primary infertility
22	Housewife	Rabat-Salé-Kénitra	41	Police, army, security	3	primary infertility
20	Housewife	Rabat-Salé-Kénitra	42	Merchant	3	primary infertility
22	Housewife	Rabat-Salé-Kénitra	36	Worker	2	primary infertility
22	Housewife	Rabat-Salé-Kénitra	45	Worker	3	Secondary infertility
20	Craftswoman / Craftsman	Rabat-Salé-Kénitra	34	Worker	4	primary infertility
23	Housewife	Rabat-Salé-Kénitra	27	Worker	4	primary infertility
23	Housewife	Rabat-Salé-Kénitra	48	no profession	5	primary infertility
23	Housewife	Rabat-Salé-Kénitra	35	no profession	8	primary infertility
25	Civil servant	Rabat-Salé-Kénitra	48	Craftswoman / Craftsman	2	primary infertility
23	Housewife	Rabat-Salé-Kénitra	36	no profession	8	primary infertility
24	Housewife	Rabat-Salé-Kénitra	42	Employee	2	primary infertility
25	Housewife	Rabat-Salé-Kénitra	32	Police, army, security	9	primary infertility
33	Housewife	Rabat-Salé-Kénitra	33	no profession	7	primary infertility
34	Housewife	Rabat-Salé-Kénitra	47	Police, army, security	10	primary infertility
33	Employee	Rabat-Salé-Kénitra	33	Merchant	4	primary infertility
32	Housewife	Rabat-Salé-Kénitra	44	no profession	4	primary infertility
32	Housewife	Rabat-Salé-Kénitra	41	Worker	1	Secondary infertility
31	Housewife	Rabat-Salé-Kénitra	31	Worker	7	primary infertility
34	Housewife	Rabat-Salé-Kénitra	40	no profession	3	primary infertility
33	Housewife	Rabat-Salé-Kénitra	33	Police, army, security	6	primary infertility
27	Housewife	Fès-Meknès	43	no profession	5	primary infertility
34	Housewife	Fès-Meknès	33	Craftswoman / Craftsman	12	primary infertility
24	Craftswoman / Craftsman	Fès-Meknès	34	Craftswoman / Craftsman	4	primary infertility
31	Housewife	Fès-Meknès	37	Farmer	2	primary infertility
31	Housewife	Fès-Meknès	31	Merchant	2	primary infertility
31	Housewife	Fès-Meknès	45	Merchant	3	primary infertility
30	Housewife	Fès-Meknès	41	Craftswoman / Craftsman	6	primary infertility
32	Housewife	Fès-Meknès	48	Worker	9	Secondary infertility
31	Housewife	Fès-Meknès	45	Merchant	11	primary infertility
28	Housewife	Rabat-Salé-Kénitra	67	Other professions	6	primary infertility
27	Housewife	Rabat-Salé-Kénitra	30	no profession	3	primary infertility
27	Housewife	Rabat-Salé-Kénitra	37	no profession	4	primary infertility
29	Housewife	Rabat-Salé-Kénitra	55	Civil servant	1	primary infertility
30	Housewife	Fès-Meknès	34	Worker	3	primary infertility
27	Housewife	Rabat-Salé-Kénitra	35	Worker	8	Secondary infertility
32	Housewife	Rabat-Salé-Kénitra	46	no profession	6	Secondary infertility
34	Housewife	Rabat-Salé-Kénitra	42	Merchant	7	primary infertility
34	Housewife	Rabat-Salé-Kénitra	29	Worker	6	primary infertility
23	Housewife	Rabat-Salé-Kénitra	29	Craftswoman / Craftsman	3	primary infertility
25	Housewife	Rabat-Salé-Kénitra	28	Private executive	7	primary infertility
23	Housewife	Rabat-Salé-Kénitra	57	no profession	1	primary infertility
28	Housewife	Rabat-Salé-Kénitra	34	Craftswoman / Craftsman	3	Secondary infertility
28	Housewife	Rabat-Salé-Kénitra	38	Farmer	4	primary infertility
28	Housewife	Rabat-Salé-Kénitra	40	Private executive	5	primary infertility
29	Housewife	Rabat-Salé-Kénitra	40	no profession	5	primary infertility
31	Police, army, security	Rabat-Salé-Kénitra	34	Merchant	3	primary infertility
30	Housewife	Rabat-Salé-Kénitra	32	no profession	12	primary infertility
29	Housewife	Casablanca-Settat	37	Worker	3	primary infertility
30	Housewife	Rabat-Salé-Kénitra	43	Worker	5	primary infertility
30	Housewife	Rabat-Salé-Kénitra	46	no profession	2	Secondary infertility
23	Housewife	Rabat-Salé-Kénitra	37	Worker	5	primary infertility
27	Housewife	Tanger-Tétouan-Al Hoceïma	32	Worker	2	primary infertility
21	Housewife	Rabat-Salé-Kénitra	47	Worker	2	primary infertility
28	Housewife	Rabat-Salé-Kénitra	33	no profession	2	primary infertility
26	Employee	Rabat-Salé-Kénitra	31	Police, army, security	2	primary infertility
18	Housewife	Rabat-Salé-Kénitra	36	Worker	2	primary infertility
26	Employee	Casablanca-Settat	42	no profession	4	primary infertility
30	Civil servant	Rabat-Salé-Kénitra	36	Private executive	8	primary infertility
34	Worker	Rabat-Salé-Kénitra	49	no profession	7	primary infertility
32	Private executive	Rabat-Salé-Kénitra	46	Craftswoman / Craftsman	5	primary infertility
34	Housewife	Rabat-Salé-Kénitra	36	Worker	10	primary infertility
25	Housewife	Rabat-Salé-Kénitra	29	Craftswoman / Craftsman	5	primary infertility
22	Housewife	Rabat-Salé-Kénitra	34	Police, army, security	3	primary infertility
32	Housewife	Rabat-Salé-Kénitra	31	Worker	11	primary infertility
29	Housewife	Rabat-Salé-Kénitra	37	Police, army, security	3	primary infertility
26	Housewife	Rabat-Salé-Kénitra	35	Employee	4	primary infertility
35	Housewife	Rabat-Salé-Kénitra	38	Worker	3	primary infertility
22	Housewife	Rabat-Salé-Kénitra	25	Worker	4	primary infertility
26	Private executive	Rabat-Salé-Kénitra	38	Worker	2	primary infertility
35	Civil servant	Rabat-Salé-Kénitra	51	no profession	1	primary infertility
34	Housewife	Rabat-Salé-Kénitra	41	Merchant	7	primary infertility
29	Housewife	Rabat-Salé-Kénitra	27	no profession	5	primary infertility
30	Housewife	Rabat-Salé-Kénitra	33	Worker	1	primary infertility
26	Housewife	Rabat-Salé-Kénitra	42	Worker	2	primary infertility
23	Craftswoman / Craftsman	Rabat-Salé-Kénitra	37	no profession	2	primary infertility
26	Housewife	Rabat-Salé-Kénitra	33	Merchant	5	primary infertility
34	Housewife	Rabat-Salé-Kénitra	42	Worker	3	primary infertility
27	Housewife	Rabat-Salé-Kénitra	28	Employee	6	primary infertility
23	Housewife	Fès-Meknès	37	Worker	3	primary infertility
27	Housewife	Rabat-Salé-Kénitra	36	no profession	3	primary infertility
33	Housewife	Rabat-Salé-Kénitra	36	Worker	10	primary infertility
22	Housewife	Rabat-Salé-Kénitra	29	no profession	3	primary infertility
34	Housewife	Rabat-Salé-Kénitra	37	no profession	1	primary infertility
32	Housewife	Rabat-Salé-Kénitra	31	Worker	4	Secondary infertility
32	Housewife	Rabat-Salé-Kénitra	43	no profession	6	Secondary infertility
25	Housewife	Fès-Meknès	26	Merchant	4	Secondary infertility
29	Housewife	L'Oriental	29	Merchant	1	Secondary infertility
33	Housewife	Rabat-Salé-Kénitra	43	Worker	3	Secondary infertility
33	Housewife	Béni Mellal-Khénifra	39	Craftswoman / Craftsman	2	Secondary infertility
31	Civil servant	Rabat-Salé-Kénitra	38	Worker	3	Secondary infertility
31	Housewife	Rabat-Salé-Kénitra	46	Worker	4	Secondary infertility
34	Housewife	Rabat-Salé-Kénitra	49	Merchant	4	Secondary infertility
31	Housewife	Rabat-Salé-Kénitra	32	Merchant	6	Secondary infertility
26	Craftswoman / Craftsman	Rabat-Salé-Kénitra	34	Employee	7	Secondary infertility
31	Housewife	Rabat-Salé-Kénitra	33	Police, army, security	3	Secondary infertility
33	Housewife	Rabat-Salé-Kénitra	38	Craftswoman / Craftsman	7	Secondary infertility
28	Housewife	Rabat-Salé-Kénitra	35	Worker	2	Secondary infertility
35	Housewife	Rabat-Salé-Kénitra	30	Worker	1	Secondary infertility
34	Housewife	Rabat-Salé-Kénitra	45	Police, army, security	1	Secondary infertility
29	Housewife	Rabat-Salé-Kénitra	42	no profession	1	Secondary infertility
28	Housewife	Rabat-Salé-Kénitra	40	Employee	4	Secondary infertility
36	Civil servant	Rabat-Salé-Kénitra	39	Police, army, security	2	Secondary infertility
38	Housewife	Rabat-Salé-Kénitra	34	Worker	4	Secondary infertility
40	Housewife	Rabat-Salé-Kénitra	36	Merchant	12	Secondary infertility
36	Housewife	Rabat-Salé-Kénitra	41	Worker	4	Secondary infertility
45	Craftswoman / Craftsman	Rabat-Salé-Kénitra	39	Police, army, security	5	Secondary infertility
40	Housewife	Rabat-Salé-Kénitra	50	Worker	5	Secondary infertility
38	Housewife	Rabat-Salé-Kénitra	34	Civil servant	3	Secondary infertility
39	Worker	Rabat-Salé-Kénitra	42	Police, army, security	2	Secondary infertility
39	Housewife	Rabat-Salé-Kénitra	47	Civil servant	3	Secondary infertility
35	Housewife	Rabat-Salé-Kénitra	33	Worker	5	Secondary infertility
36	Craftswoman / Craftsman	Rabat-Salé-Kénitra	29	Craftswoman / Craftsman	3	Secondary infertility
32	Civil servant	Rabat-Salé-Kénitra	43	Worker	5	Secondary infertility
33	Housewife	Rabat-Salé-Kénitra	37	Craftswoman / Craftsman	9	Secondary infertility
35	Housewife	Rabat-Salé-Kénitra	41	Police, army, security	3	Secondary infertility
39	Housewife	Rabat-Salé-Kénitra	35	Civil servant	15	Secondary infertility
35	Housewife	L'Oriental	66	no profession	11	Secondary infertility
37	Housewife	Fès-Meknès	32	Worker	5	primary infertility
39	Housewife	Rabat-Salé-Kénitra	38	Police, army, security	1	Secondary infertility
37	Employee	Fès-Meknès	33	no profession	1	Secondary infertility
41	Housewife	Rabat-Salé-Kénitra	40	Craftswoman / Craftsman	5	primary infertility
37	Housewife	Rabat-Salé-Kénitra	35	Worker	2	Secondary infertility
37	Craftswoman / Craftsman	Rabat-Salé-Kénitra	27	Worker	4	primary infertility
39	Housewife	L'Oriental	32	Craftswoman / Craftsman	18	primary infertility
37	Housewife	Rabat-Salé-Kénitra	29	Worker	9	primary infertility
38	Housewife	Rabat-Salé-Kénitra	37	Private executive	7	primary infertility
38	Housewife	Tanger-Tétouan-Al Hoceïma	43	Police, army, security	8	primary infertility
36	Housewife	Rabat-Salé-Kénitra	42	Merchant	2	Secondary infertility
36	Housewife	Rabat-Salé-Kénitra	39	Worker	2	primary infertility
31	Housewife	Rabat-Salé-Kénitra	27	Employee	2	primary infertility
23	Housewife	Rabat-Salé-Kénitra	39	Worker	4	primary infertility
29	Housewife	Marrakech-Safi	44	Farmer	5	primary infertility
36	Housewife	Rabat-Salé-Kénitra	46	Police, army, security	2	primary infertility
42	Housewife	Rabat-Salé-Kénitra	29	Merchant	17	primary infertility
44	Housewife	Rabat-Salé-Kénitra	37	Merchant	6	primary infertility
39	Housewife	Rabat-Salé-Kénitra	39	Police, army, security	3	primary infertility
36	Housewife	Rabat-Salé-Kénitra	30	Craftswoman / Craftsman	5	primary infertility
39	Housewife	Rabat-Salé-Kénitra	42	Worker	2	primary infertility
36	Worker	Rabat-Salé-Kénitra	34	Craftswoman / Craftsman	6	primary infertility
37	Housewife	Rabat-Salé-Kénitra	38	no profession	16	primary infertility
36	Housewife	Rabat-Salé-Kénitra	37	Police, army, security	6	primary infertility
42	Housewife	Rabat-Salé-Kénitra	41	Merchant	6	primary infertility
42	Housewife	Rabat-Salé-Kénitra	33	Police, army, security	3	primary infertility
42	Employee	Rabat-Salé-Kénitra	42	Private executive	2	primary infertility
29	Housewife	Béni Mellal-Khénifra	46	Craftswoman / Craftsman	2	primary infertility
40	Housewife	Rabat-Salé-Kénitra	45	Worker	12	primary infertility
23	Housewife	Rabat-Salé-Kénitra	21	Worker	5	primary infertility
41	Housewife	Rabat-Salé-Kénitra	77	Other professions	5	primary infertility
36	Housewife	Rabat-Salé-Kénitra	27	Worker	5	primary infertility
30	Housewife	Marrakech-Safi	39	Worker	5	primary infertility
37	Housewife	Béni Mellal-Khénifra	42	Other professions	5	primary infertility
37	Housewife	Tanger-Tétouan-Al Hoceïma	38	Police, army, security	5	primary infertility
38	Worker	Rabat-Salé-Kénitra	44	Employee	5	primary infertility
42	Civil servant	Fès-Meknès	36	Merchant	5	primary infertility
38	Housewife	Rabat-Salé-Kénitra	45	Worker	5	primary infertility
46	Housewife	Rabat-Salé-Kénitra	29	Merchant	5	primary infertility
39	Civil servant	Tanger-Tétouan-Al Hoceïma	52	Worker	5	primary infertility
44	Housewife	Rabat-Salé-Kénitra	35	Worker	5	primary infertility
41	Housewife	Rabat-Salé-Kénitra	30	Worker	5	primary infertility
36	Housewife	Rabat-Salé-Kénitra	35	Private executive	5	primary infertility
37	Housewife	Rabat-Salé-Kénitra	44	Worker	5	primary infertility
38	Housewife	Rabat-Salé-Kénitra	35	Civil servant	5	primary infertility
40	Housewife	Rabat-Salé-Kénitra	59	Worker	5	primary infertility
38	Housewife	Rabat-Salé-Kénitra	51	Civil servant	5	primary infertility
46	Housewife	Rabat-Salé-Kénitra	36	no profession	5	primary infertility
38	Housewife	Rabat-Salé-Kénitra	33	Police, army, security	5	primary infertility
24	Housewife	Rabat-Salé-Kénitra	35	Employee	5	primary infertility
30	Housewife	Rabat-Salé-Kénitra	37	Private executive	5	primary infertility
19	Housewife	Rabat-Salé-Kénitra	39	Worker	1	Secondary infertility
24	Housewife	Rabat-Salé-Kénitra	48	Worker	4	primary infertility
26	Other professions	Rabat-Salé-Kénitra	39	Employee	2	primary infertility
35	Housewife	Rabat-Salé-Kénitra	38	Worker	8	primary infertility
27	Housewife	Fès-Meknès	35	Employee	1	Secondary infertility
24	Housewife	Rabat-Salé-Kénitra	37	Police, army, security	2	primary infertility
29	Housewife	Marrakech-Safi	38	Worker	9	primary infertility
32	Housewife	Rabat-Salé-Kénitra	41	Worker	6	primary infertility
25	Housewife	Rabat-Salé-Kénitra	33	Merchant	4	primary infertility
30	Housewife	Rabat-Salé-Kénitra	37	Police, army, security	2	Secondary infertility
20	Housewife	Rabat-Salé-Kénitra	47	Worker	3	primary infertility
24	Housewife	Rabat-Salé-Kénitra	27	Craftswoman / Craftsman	4	primary infertility
29	Housewife	Rabat-Salé-Kénitra	34	Merchant	4	Secondary infertility
33	Housewife	L'Oriental	34	Worker	5	primary infertility
31	Housewife	Rabat-Salé-Kénitra	27	Police, army, security	1	Secondary infertility
29	Housewife	Rabat-Salé-Kénitra	40	Worker	3	Secondary infertility
30	Housewife	Rabat-Salé-Kénitra	38	Craftswoman / Craftsman	2	primary infertility
27	Housewife	Fès-Meknès	39	Private executive	2	Secondary infertility
23	Housewife	Rabat-Salé-Kénitra	45	Worker	2	primary infertility
34	Employee	Rabat-Salé-Kénitra	46	Worker	5	primary infertility
28	Housewife	Rabat-Salé-Kénitra	30	Worker	3	Secondary infertility
19	Housewife	Marrakech-Safi	32	Private executive	1	primary infertility
23	Housewife	Rabat-Salé-Kénitra	22	Worker	8	primary infertility
22	Housewife	Rabat-Salé-Kénitra	43	Civil servant	1	primary infertility
35	Housewife	Rabat-Salé-Kénitra	32	Worker	1	primary infertility
32	Housewife	Rabat-Salé-Kénitra	38	Farmer	4	Secondary infertility
26	Housewife	Rabat-Salé-Kénitra	37	no profession	3	Secondary infertility
30	Employee	Rabat-Salé-Kénitra	54	Worker	5	primary infertility
32	Housewife	Rabat-Salé-Kénitra	48	Civil servant	5	primary infertility
32	Worker	Rabat-Salé-Kénitra	46	Merchant	5	primary infertility
33	Housewife	Rabat-Salé-Kénitra	37	Police, army, security	8	primary infertility
34	Housewife	Tanger-Tétouan-Al Hoceïma	42	Craftswoman / Craftsman	9	primary infertility
32	Housewife	Rabat-Salé-Kénitra	30	Farmer	5	Secondary infertility
29	Housewife	Rabat-Salé-Kénitra	41	Police, army, security	5	Secondary infertility
28	Housewife	Rabat-Salé-Kénitra	35	Worker	8	primary infertility
31	Housewife	Rabat-Salé-Kénitra	39	Worker	6	primary infertility
32	Housewife	Rabat-Salé-Kénitra	39	Civil servant	1	primary infertility
27	Housewife	Rabat-Salé-Kénitra	38	Police, army, security	3	Secondary infertility
34	Housewife	Rabat-Salé-Kénitra	36	Civil servant	3	Secondary infertility
35	Housewife	Rabat-Salé-Kénitra	38	Worker	3	Secondary infertility
31	Civil servant	Rabat-Salé-Kénitra	53	Worker	6	primary infertility
31	Housewife	Rabat-Salé-Kénitra	51	Worker	1	primary infertility
26	Housewife	Rabat-Salé-Kénitra	26	no profession	1	primary infertility
27	Housewife	Rabat-Salé-Kénitra	45	Farmer	6	primary infertility
29	Housewife	Rabat-Salé-Kénitra	46	Worker	2	primary infertility
27	Housewife	Drâa-Tafilalet	44	no profession	5	primary infertility
24	Housewife	Rabat-Salé-Kénitra	34	Craftswoman / Craftsman	4	primary infertility
28	Housewife	Rabat-Salé-Kénitra	39	Farmer	2	primary infertility
27	Housewife	Rabat-Salé-Kénitra	28	Employee	3	primary infertility
32	Civil servant	Rabat-Salé-Kénitra	40	Worker	1	Secondary infertility
31	Housewife	Rabat-Salé-Kénitra	55	Civil servant	5	Secondary infertility
30	Craftswoman / Craftsman	Rabat-Salé-Kénitra	37	Worker	7	primary infertility
31	Housewife	Rabat-Salé-Kénitra	51	Civil servant	13	primary infertility
24	Craftswoman / Craftsman	Rabat-Salé-Kénitra	36	Craftswoman / Craftsman	1	primary infertility
29	Housewife	Tanger-Tétouan-Al Hoceïma	38	Worker	3	primary infertility
26	Housewife	Rabat-Salé-Kénitra	43	Merchant	8	primary infertility
34	Housewife	Rabat-Salé-Kénitra	35	Worker	6	primary infertility
26	Housewife	Rabat-Salé-Kénitra	28	Private executive	2	primary infertility
36	Housewife	Béni Mellal-Khénifra	39	Worker	4	primary infertility
33	Housewife	Rabat-Salé-Kénitra	37	Employee	3	primary infertility
34	Housewife	Rabat-Salé-Kénitra	33	Employee	9	primary infertility
32	Housewife	Rabat-Salé-Kénitra	36	Employee	12	primary infertility
34	Housewife	Tanger-Tétouan-Al Hoceïma	57	Worker	14	primary infertility
29	Housewife	Rabat-Salé-Kénitra	36	Merchant	10	primary infertility
30	Housewife	Béni Mellal-Khénifra	29	Civil servant	12	primary infertility
34	Civil servant	Rabat-Salé-Kénitra	39	Worker	4	primary infertility
29	Housewife	Rabat-Salé-Kénitra	43	Worker	4	primary infertility
31	Housewife	Rabat-Salé-Kénitra	33	Worker	11	primary infertility
27	Housewife	Rabat-Salé-Kénitra	36	Civil servant	8	primary infertility
32	Housewife	Rabat-Salé-Kénitra	35	Worker	12	primary infertility
36	Housewife	Rabat-Salé-Kénitra	37	Private executive	4	Secondary infertility
31	Housewife	Rabat-Salé-Kénitra	35	Worker	4	primary infertility
27	Housewife	Rabat-Salé-Kénitra	45	Worker	5	primary infertility
33	Housewife	Rabat-Salé-Kénitra	36	Police, army, security	2	primary infertility
33	Housewife	Rabat-Salé-Kénitra	36	Worker	9	primary infertility
31	Housewife	Béni Mellal-Khénifra	51	Worker	10	primary infertility
22	Housewife	Casablanca-Settat	42	Private executive	4	primary infertility
35	Worker	Rabat-Salé-Kénitra	37	Merchant	3	primary infertility
33	Housewife	Rabat-Salé-Kénitra	39	Worker	10	primary infertility
26	Housewife	Rabat-Salé-Kénitra	40	Civil servant	6	primary infertility
26	Housewife	Rabat-Salé-Kénitra	41	Civil servant	3	primary infertility
33	Housewife	Rabat-Salé-Kénitra	46	Police, army, security	10	Secondary infertility
26	Housewife	Rabat-Salé-Kénitra	36	Craftswoman / Craftsman	4	primary infertility
33	Housewife	Rabat-Salé-Kénitra	44	Police, army, security	13	primary infertility
30	Housewife	Rabat-Salé-Kénitra	30	Craftswoman / Craftsman	8	primary infertility
26	Housewife	Rabat-Salé-Kénitra	39	Worker	4	primary infertility
34	Other professions	Fès-Meknès	32	Craftswoman / Craftsman	5	primary infertility
32	Housewife	Rabat-Salé-Kénitra	41	Worker	3	primary infertility
30	Housewife	Rabat-Salé-Kénitra	34	Merchant	8	primary infertility
33	Housewife	Rabat-Salé-Kénitra	37	Worker	12	primary infertility
35	Housewife	Rabat-Salé-Kénitra	31	Civil servant	11	primary infertility
36	Housewife	Rabat-Salé-Kénitra	31	Worker	5	primary infertility
37	Civil servant	Rabat-Salé-Kénitra	40	Merchant	7	Secondary infertility
33	Housewife	Rabat-Salé-Kénitra	33	Police, army, security	3	Secondary infertility
30	Housewife	Rabat-Salé-Kénitra	46	Craftswoman / Craftsman	3	Secondary infertility
29	Craftswoman / Craftsman	Rabat-Salé-Kénitra	32	Worker	6	primary infertility
33	Housewife	Rabat-Salé-Kénitra	34	Merchant	13	primary infertility
34	Housewife	Rabat-Salé-Kénitra	37	Police, army, security	1	primary infertility
26	Housewife	Rabat-Salé-Kénitra	44	Worker	6	primary infertility
27	Housewife	Rabat-Salé-Kénitra	40	Worker	8	primary infertility
22	Housewife	Tanger-Tétouan-Al Hoceïma	52	Other professions	5	primary infertility
31	Housewife	Other countries	41	Merchant	5	primary infertility
24	Housewife	Rabat-Salé-Kénitra	37	Private executive	2	primary infertility
33	Civil servant	Rabat-Salé-Kénitra	38	Worker	6	primary infertility
25	Housewife	Rabat-Salé-Kénitra	47	Worker	5	Secondary infertility
36	Housewife	Rabat-Salé-Kénitra	38	Worker	5	Secondary infertility
25	Employee	Rabat-Salé-Kénitra	42	no profession	4	primary infertility
31	Housewife	Rabat-Salé-Kénitra	34	Police, army, security	4	primary infertility
24	Housewife	Rabat-Salé-Kénitra	32	Police, army, security	1	primary infertility
30	Employee	Rabat-Salé-Kénitra	44	Worker	4	primary infertility
20	Housewife	Rabat-Salé-Kénitra	29	Worker	2	primary infertility
35	Housewife	Rabat-Salé-Kénitra	39	Worker	7	Secondary infertility
26	Housewife	Rabat-Salé-Kénitra	46	no profession	6	primary infertility
28	Housewife	Rabat-Salé-Kénitra	36	Civil servant	3	Secondary infertility
37	Civil servant	Rabat-Salé-Kénitra	42	Police, army, security	5	Secondary infertility
35	Housewife	Casablanca-Settat	49	no profession	3	Secondary infertility
34	Housewife	Rabat-Salé-Kénitra	43	Worker	12	primary infertility
36	Housewife	Rabat-Salé-Kénitra	36	Worker	3	Secondary infertility
30	Housewife	Rabat-Salé-Kénitra	41	Merchant	4	primary infertility
42	Housewife	Rabat-Salé-Kénitra	45	Craftswoman / Craftsman	12	primary infertility
30	Housewife	Tanger-Tétouan-Al Hoceïma	31	Worker	4	primary infertility
27	Housewife	Rabat-Salé-Kénitra	32	Worker	5	primary infertility
34	Housewife	Rabat-Salé-Kénitra	33	Worker	3	primary infertility
28	Housewife	Casablanca-Settat	36	Worker	7	primary infertility
30	Civil servant	Rabat-Salé-Kénitra	44	Worker	6	primary infertility
30	Housewife	Rabat-Salé-Kénitra	47	Worker	9	primary infertility
29	Housewife	Rabat-Salé-Kénitra	29	Police, army, security	5	primary infertility
26	Worker	Fès-Meknès	44	Worker	5	primary infertility
29	Housewife	Tanger-Tétouan-Al Hoceïma	31	Police, army, security	10	primary infertility
34	Housewife	Rabat-Salé-Kénitra	46	Worker	5	primary infertility
36	Housewife	Rabat-Salé-Kénitra	45	Worker	5	primary infertility
21	Housewife	Rabat-Salé-Kénitra	33	Craftswoman / Craftsman	1	primary infertility
28	Housewife	Rabat-Salé-Kénitra	38	Worker	4	primary infertility
34	Housewife	Rabat-Salé-Kénitra	32	Worker	13	primary infertility
34	Housewife	Rabat-Salé-Kénitra	43	Worker	3	primary infertility
25	Housewife	Rabat-Salé-Kénitra	35	Civil servant	4	primary infertility
25	Housewife	Rabat-Salé-Kénitra	40	no profession	7	primary infertility
31	Housewife	Rabat-Salé-Kénitra	29	Worker	11	primary infertility
36	Housewife	Guelmim-Oued Noun	38	Worker	13	primary infertility
33	Housewife	Rabat-Salé-Kénitra	41	Civil servant	7	Secondary infertility
33	Police, army, security	Rabat-Salé-Kénitra	37	Merchant	7	primary infertility
32	Housewife	Rabat-Salé-Kénitra	49	Worker	5	primary infertility
33	Housewife	Rabat-Salé-Kénitra	37	Worker	9	primary infertility
32	Housewife	Rabat-Salé-Kénitra	56	Civil servant	13	primary infertility
30	Housewife	Rabat-Salé-Kénitra	42	Worker	10	primary infertility
28	Private executive	Rabat-Salé-Kénitra	46	Worker	3	primary infertility
30	Housewife	Rabat-Salé-Kénitra	30	Employee	1	Secondary infertility
21	Housewife	Béni Mellal-Khénifra	32	Merchant	5	primary infertility
32	Housewife	Rabat-Salé-Kénitra	28	Merchant	6	primary infertility
27	Housewife	Rabat-Salé-Kénitra	47	Employee	4	primary infertility
32	Housewife	Rabat-Salé-Kénitra	39	Worker	1	primary infertility
26	Housewife	Rabat-Salé-Kénitra	51	Civil servant	2	Secondary infertility
35	Civil servant	Rabat-Salé-Kénitra	66	Private executive	3	primary infertility
33	Housewife	Rabat-Salé-Kénitra	42	Worker	1	Secondary infertility
32	Housewife	Rabat-Salé-Kénitra	38	Worker	3	primary infertility
30	Housewife	Marrakech-Safi	30	Worker	3	primary infertility
19	Housewife	Rabat-Salé-Kénitra	23	Craftswoman / Craftsman	1	primary infertility
23	Housewife	Casablanca-Settat	36	Worker	3	primary infertility
32	Housewife	Rabat-Salé-Kénitra	50	Craftswoman / Craftsman	3	primary infertility
23	Housewife	Rabat-Salé-Kénitra	41	Craftswoman / Craftsman	3	primary infertility
22	Housewife	Tanger-Tétouan-Al Hoceïma	38	Worker	3	primary infertility
32	Housewife	Rabat-Salé-Kénitra	35	Worker	3	primary infertility
38	Civil servant	Rabat-Salé-Kénitra	37	Worker	7	primary infertility
33	Housewife	Casablanca-Settat	38	Merchant	3	primary infertility
33	Housewife	Rabat-Salé-Kénitra	47	Police, army, security	4	primary infertility
35	Employee	Rabat-Salé-Kénitra	36	Worker	3	primary infertility
31	Housewife	Rabat-Salé-Kénitra	65	Other professions	3	Secondary infertility
36	Housewife	Rabat-Salé-Kénitra	36	Worker	8	primary infertility
25	Housewife	Rabat-Salé-Kénitra	40	Worker	4	primary infertility
31	Housewife	Rabat-Salé-Kénitra	28	Merchant	12	primary infertility
33	Housewife	Tanger-Tétouan-Al Hoceïma	28	Worker	7	primary infertility
32	Housewife	Rabat-Salé-Kénitra	47	Police, army, security	7	primary infertility
29	Housewife	Rabat-Salé-Kénitra	43	Worker	4	Secondary infertility
31	Housewife	Rabat-Salé-Kénitra	39	Craftswoman / Craftsman	8	primary infertility
28	Housewife	Rabat-Salé-Kénitra	36	Worker	4	Secondary infertility
28	Housewife	Souss-Massa	42	Worker	7	primary infertility
25	Housewife	Rabat-Salé-Kénitra	39	Worker	5	primary infertility
30	Housewife	Other countries	31	Police, army, security	2	primary infertility
27	Housewife	Rabat-Salé-Kénitra	40	Merchant	5	primary infertility
36	Housewife	Rabat-Salé-Kénitra	42	Worker	14	primary infertility
29	Housewife	Tanger-Tétouan-Al Hoceïma	42	Civil servant	5	Secondary infertility
31	Housewife	Rabat-Salé-Kénitra	37	Police, army, security	5	Secondary infertility
30	Civil servant	Rabat-Salé-Kénitra	38	Police, army, security	5	primary infertility
35	Housewife	Rabat-Salé-Kénitra	36	Craftswoman / Craftsman	17	primary infertility
35	Housewife	Rabat-Salé-Kénitra	29	Police, army, security	12	primary infertility
36	Housewife	Rabat-Salé-Kénitra	36	no profession	13	Secondary infertility
33	Housewife	Rabat-Salé-Kénitra	40	Private executive	9	primary infertility
35	Housewife	Rabat-Salé-Kénitra	39	Worker	6	primary infertility
26	Housewife	Rabat-Salé-Kénitra	45	Worker	3	primary infertility
26	Housewife	Rabat-Salé-Kénitra	51	Merchant	3	primary infertility
29	Housewife	Rabat-Salé-Kénitra	44	Civil servant	4	Secondary infertility
35	Housewife	Rabat-Salé-Kénitra	36	Worker	10	primary infertility
33	Worker	Rabat-Salé-Kénitra	45	Civil servant	5	primary infertility
27	Housewife	Rabat-Salé-Kénitra	37	Employee	2	primary infertility
32	Housewife	Rabat-Salé-Kénitra	40	Employee	9	primary infertility
26	Housewife	Rabat-Salé-Kénitra	35	Worker	2	Secondary infertility
32	Housewife	Rabat-Salé-Kénitra	46	Worker	4	primary infertility
33	Housewife	Rabat-Salé-Kénitra	53	Employee	2	Secondary infertility
36	Craftswoman / Craftsman	Rabat-Salé-Kénitra	40	Craftswoman / Craftsman	3	primary infertility
31	Housewife	Rabat-Salé-Kénitra	45	Worker	6	primary infertility
32	Housewife	Rabat-Salé-Kénitra	50	Employee	7	primary infertility
34	Housewife	Rabat-Salé-Kénitra	44	Employee	1	Secondary infertility
34	Housewife	Rabat-Salé-Kénitra	35	Civil servant	1	Secondary infertility
23	Housewife	Rabat-Salé-Kénitra	30	Employee	2	primary infertility
33	Housewife	Rabat-Salé-Kénitra	37	Worker	7	primary infertility
36	Housewife	Rabat-Salé-Kénitra	41	Worker	7	primary infertility
26	Housewife	Rabat-Salé-Kénitra	30	Employee	4	primary infertility
22	Housewife	Marrakech-Safi	39	Police, army, security	2	primary infertility
26	Housewife	Fès-Meknès	37	Worker	5	Secondary infertility
34	Housewife	Rabat-Salé-Kénitra	41	Civil servant	6	Secondary infertility
30	Housewife	Rabat-Salé-Kénitra	45	Worker	9	Secondary infertility
27	Housewife	Rabat-Salé-Kénitra	38	Police, army, security	3	Secondary infertility
21	Housewife	Tanger-Tétouan-Al Hoceïma	31	Worker	1	primary infertility
36	Housewife	Rabat-Salé-Kénitra	34	Craftswoman / Craftsman	2	primary infertility
29	Employee	Rabat-Salé-Kénitra	33	Police, army, security	5	primary infertility
29	Worker	Rabat-Salé-Kénitra	27	Worker	6	primary infertility
27	Housewife	Rabat-Salé-Kénitra	37	Merchant	7	primary infertility
33	Housewife	Rabat-Salé-Kénitra	39	Police, army, security	5	Secondary infertility
22	Housewife	Rabat-Salé-Kénitra	33	Worker	2	primary infertility
36	Worker	Rabat-Salé-Kénitra	39	Police, army, security	4	primary infertility
31	Housewife	Rabat-Salé-Kénitra	33	Police, army, security	5	primary infertility
34	Civil servant	Souss-Massa	36	Private executive	6	primary infertility
26	Housewife	Rabat-Salé-Kénitra	33	Craftswoman / Craftsman	6	primary infertility
28	Housewife	Rabat-Salé-Kénitra	41	Worker	10	primary infertility
34	Civil servant	Rabat-Salé-Kénitra	45	Merchant	11	primary infertility
29	Civil servant	Rabat-Salé-Kénitra	34	Merchant	6	primary infertility
36	Housewife	Rabat-Salé-Kénitra	47	Worker	6	primary infertility
33	Housewife	Rabat-Salé-Kénitra	40	Police, army, security	6	primary infertility
27	Craftswoman / Craftsman	Rabat-Salé-Kénitra	27	Craftswoman / Craftsman	6	primary infertility
30	Housewife	Rabat-Salé-Kénitra	37	no profession	6	primary infertility
35	Merchant	Rabat-Salé-Kénitra	38	Merchant	5	Secondary infertility
29	Housewife	Fès-Meknès	31	Merchant	10	primary infertility
22	Housewife	Rabat-Salé-Kénitra	28	Police, army, security	2	primary infertility
22	Housewife	Rabat-Salé-Kénitra	35	Worker	4	primary infertility
23	Housewife	Tanger-Tétouan-Al Hoceïma	30	Craftswoman / Craftsman	2	Secondary infertility
31	Housewife	Rabat-Salé-Kénitra	55	Private executive	6	primary infertility
34	Housewife	Rabat-Salé-Kénitra	33	Employee	7	primary infertility
30	Housewife	Rabat-Salé-Kénitra	39	Worker	10	primary infertility
35	Housewife	Rabat-Salé-Kénitra	39	no profession	10	primary infertility
29	Housewife	Rabat-Salé-Kénitra	33	Worker	10	primary infertility
35	Housewife	Rabat-Salé-Kénitra	36	Other professions	13	primary infertility
27	Housewife	Drâa-Tafilalet	37	Civil servant	7	primary infertility
30	Housewife	Rabat-Salé-Kénitra	48	Merchant	11	Secondary infertility
24	Housewife	Rabat-Salé-Kénitra	37	Police, army, security	7	primary infertility
29	Housewife	Rabat-Salé-Kénitra	41	Employee	4	Secondary infertility
36	Housewife	Rabat-Salé-Kénitra	36	Worker	4	Secondary infertility
32	Housewife	Rabat-Salé-Kénitra	39	Craftswoman / Craftsman	4	Secondary infertility
34	Housewife	Rabat-Salé-Kénitra	33	Employee	4	Secondary infertility
33	Civil servant	Rabat-Salé-Kénitra	54	Worker	10	primary infertility
33	Housewife	Rabat-Salé-Kénitra	31	Craftswoman / Craftsman	9	primary infertility
31	Housewife	Rabat-Salé-Kénitra	37	Police, army, security	3	primary infertility
31	Worker	Rabat-Salé-Kénitra	31	Civil servant	1	primary infertility
28	Housewife	Rabat-Salé-Kénitra	46	Worker	2	primary infertility
31	Housewife	Rabat-Salé-Kénitra	39	Civil servant	3	primary infertility
37	Housewife	Rabat-Salé-Kénitra	30	no profession	3	Secondary infertility
25	Housewife	Rabat-Salé-Kénitra	23	Civil servant	3	Secondary infertility
21	Housewife	Rabat-Salé-Kénitra	25	Private executive	3	Secondary infertility
33	Housewife	Rabat-Salé-Kénitra	48	Merchant	3	Secondary infertility
28	Housewife	Marrakech-Safi	38	Worker	7	primary infertility
26	Housewife	Rabat-Salé-Kénitra	47	Worker	4	primary infertility
29	Housewife	Rabat-Salé-Kénitra	42	Police, army, security	4	primary infertility
35	Housewife	Drâa-Tafilalet	41	Worker	4	primary infertility
33	Housewife	Rabat-Salé-Kénitra	52	Worker	8	primary infertility
25	Housewife	Fès-Meknès	43	Private executive	5	primary infertility
26	Housewife	Rabat-Salé-Kénitra	37	Police, army, security	5	primary infertility
27	Housewife	Casablanca-Settat	34	Civil servant	6	primary infertility
36	Civil servant	Rabat-Salé-Kénitra	45	Police, army, security	7	primary infertility
26	Housewife	Guelmim-Oued Noun	49	Worker	3	primary infertility
34	Housewife	Rabat-Salé-Kénitra	35	Police, army, security	9	primary infertility
33	Housewife	Rabat-Salé-Kénitra	33	Police, army, security	4	primary infertility
24	Housewife	Rabat-Salé-Kénitra	41	Worker	1	primary infertility
36	Housewife	Rabat-Salé-Kénitra	46	Worker	13	primary infertility
34	Housewife	Rabat-Salé-Kénitra	44	Worker	3	primary infertility
26	Housewife	Tanger-Tétouan-Al Hoceïma	47	Civil servant	2	primary infertility
31	Housewife	Rabat-Salé-Kénitra	37	Civil servant	2	primary infertility
29	Housewife	Rabat-Salé-Kénitra	39	Worker	6	primary infertility
33	Housewife	Rabat-Salé-Kénitra	40	Private executive	7	primary infertility
26	Housewife	Rabat-Salé-Kénitra	29	Worker	7	primary infertility
32	Housewife	Béni Mellal-Khénifra	48	Private executive	13	primary infertility
29	Employee	Rabat-Salé-Kénitra	29	Worker	6	primary infertility
33	Housewife	Rabat-Salé-Kénitra	30	Worker	2	Secondary infertility
36	Housewife	Rabat-Salé-Kénitra	39	Police, army, security	2	Secondary infertility
27	Housewife	Marrakech-Safi	34	Farmer	7	primary infertility
35	Housewife	Casablanca-Settat	42	Police, army, security	7	primary infertility
31	Civil servant	Rabat-Salé-Kénitra	31	Merchant	7	primary infertility
35	Housewife	Rabat-Salé-Kénitra	30	Worker	9	Secondary infertility
35	Civil servant	Rabat-Salé-Kénitra	58	Worker	13	primary infertility
35	Civil servant	Rabat-Salé-Kénitra	39	Craftswoman / Craftsman	10	primary infertility
33	Civil servant	Souss-Massa	36	Worker	7	Secondary infertility
26	Housewife	Rabat-Salé-Kénitra	38	Police, army, security	5	Secondary infertility
23	Housewife	Rabat-Salé-Kénitra	28	Worker	5	primary infertility
31	Housewife	Rabat-Salé-Kénitra	35	Police, army, security	4	primary infertility
34	Private executive	Fès-Meknès	48	Merchant	2	primary infertility
23	Housewife	Rabat-Salé-Kénitra	45	Worker	4	primary infertility
26	Housewife	Rabat-Salé-Kénitra	43	Merchant	6	primary infertility
33	Civil servant	Rabat-Salé-Kénitra	54	Other professions	3	primary infertility
36	Craftswoman / Craftsman	Rabat-Salé-Kénitra	36	Employee	14	primary infertility
34	Housewife	Rabat-Salé-Kénitra	41	Merchant	10	primary infertility
26	Housewife	Marrakech-Safi	40	Merchant	6	Secondary infertility
29	Housewife	Rabat-Salé-Kénitra	49	Worker	3	Secondary infertility
36	Housewife	Rabat-Salé-Kénitra	45	Worker	10	Secondary infertility
24	Housewife	Rabat-Salé-Kénitra	37	Worker	3	primary infertility
31	Employee	Rabat-Salé-Kénitra	43	Worker	3	primary infertility
31	Housewife	Marrakech-Safi	49	Worker	10	primary infertility
25	Housewife	Rabat-Salé-Kénitra	32	no profession	5	primary infertility
26	Housewife	Drâa-Tafilalet	38	Civil servant	7	primary infertility
30	Housewife	Rabat-Salé-Kénitra	38	Worker	1	Secondary infertility
28	Housewife	Souss-Massa	66	Civil servant	4	Secondary infertility
21	Housewife	Rabat-Salé-Kénitra	30	Police, army, security	3	primary infertility
34	Housewife	Rabat-Salé-Kénitra	36	Private executive	5	primary infertility
26	Housewife	Rabat-Salé-Kénitra	39	Civil servant	5	primary infertility
31	Housewife	Rabat-Salé-Kénitra	43	no profession	7	primary infertility
29	Worker	Rabat-Salé-Kénitra	33	no profession	3	primary infertility
28	Housewife	Rabat-Salé-Kénitra	28	Employee	3	primary infertility
33	Housewife	Rabat-Salé-Kénitra	41	Worker	6	primary infertility
28	Housewife	Marrakech-Safi	43	no profession	8	primary infertility
34	Civil servant	Drâa-Tafilalet	37	Civil servant	7	primary infertility
20	Housewife	Drâa-Tafilalet	44	no profession	2	primary infertility
29	Other professions	Rabat-Salé-Kénitra	34	Craftswoman / Craftsman	2	primary infertility
32	Worker	Rabat-Salé-Kénitra	44	no profession	7	primary infertility
21	Housewife	Rabat-Salé-Kénitra	35	Worker	3	primary infertility
38	Employee	Rabat-Salé-Kénitra	35	Civil servant	3	primary infertility
27	Housewife	Drâa-Tafilalet	49	Merchant	7	primary infertility
33	Housewife	Rabat-Salé-Kénitra	49	Worker	11	primary infertility
26	Housewife	Rabat-Salé-Kénitra	40	Merchant	6	primary infertility
36	Housewife	Rabat-Salé-Kénitra	37	Merchant	7	Secondary infertility
23	Housewife	Rabat-Salé-Kénitra	66	Craftswoman / Craftsman	3	Secondary infertility
28	Employee	Rabat-Salé-Kénitra	43	Worker	3	Secondary infertility
22	Housewife	Rabat-Salé-Kénitra	35	Worker	3	primary infertility
30	Housewife	Rabat-Salé-Kénitra	32	Police, army, security	9	Secondary infertility
36	Housewife	Rabat-Salé-Kénitra	64	Police, army, security	1	primary infertility
25	Housewife	Rabat-Salé-Kénitra	32	Craftswoman / Craftsman	3	primary infertility
33	Housewife	Rabat-Salé-Kénitra	36	Civil servant	11	primary infertility
31	Employee	Rabat-Salé-Kénitra	41	Craftswoman / Craftsman	10	primary infertility
33	Housewife	Tanger-Tétouan-Al Hoceïma	37	Merchant	1	primary infertility
33	Housewife	Rabat-Salé-Kénitra	36	Police, army, security	4	primary infertility
29	Police, army, security	Rabat-Salé-Kénitra	35	Worker	4	primary infertility
28	Civil servant	Drâa-Tafilalet	51	Employee	4	primary infertility
22	Housewife	Rabat-Salé-Kénitra	33	Worker	2	primary infertility
28	Employee	Rabat-Salé-Kénitra	39	Worker	1	Secondary infertility
22	Housewife	Rabat-Salé-Kénitra	43	Worker	1	Secondary infertility
35	Worker	Rabat-Salé-Kénitra	35	Police, army, security	3	Secondary infertility
34	Employee	Rabat-Salé-Kénitra	41	Craftswoman / Craftsman	3	primary infertility
35	Housewife	Rabat-Salé-Kénitra	32	Worker	3	primary infertility
31	Housewife	Rabat-Salé-Kénitra	35	Worker	3	primary infertility
30	Housewife	Rabat-Salé-Kénitra	33	Civil servant	3	primary infertility
33	Civil servant	Rabat-Salé-Kénitra	35	Merchant	3	primary infertility
35	Housewife	Rabat-Salé-Kénitra	39	Police, army, security	2	Secondary infertility
38	Civil servant	Rabat-Salé-Kénitra	37	Craftswoman / Craftsman	11	primary infertility
20	Housewife	Rabat-Salé-Kénitra	34	Merchant	1	primary infertility
26	Housewife	Casablanca-Settat	40	no profession	2	primary infertility
33	Housewife	Rabat-Salé-Kénitra	35	Worker	11	primary infertility
34	Worker	Rabat-Salé-Kénitra	39	Civil servant	7	primary infertility
31	Employee	Rabat-Salé-Kénitra	36	Civil servant	7	primary infertility
20	Craftswoman / Craftsman	Rabat-Salé-Kénitra	40	Worker	2	primary infertility
34	Housewife	Rabat-Salé-Kénitra	36	Worker	7	primary infertility
36	Housewife	Rabat-Salé-Kénitra	46	Worker	11	primary infertility
28	Housewife	Rabat-Salé-Kénitra	42	Civil servant	4	Secondary infertility
33	Housewife	Rabat-Salé-Kénitra	29	Merchant	4	Secondary infertility
36	Worker	Rabat-Salé-Kénitra	46	Merchant	11	primary infertility
33	Housewife	Rabat-Salé-Kénitra	49	Civil servant	1	Secondary infertility
25	Other professions	Rabat-Salé-Kénitra	37	Worker	5	primary infertility
26	Housewife	Casablanca-Settat	36	Police, army, security	2	primary infertility
33	Employee	Rabat-Salé-Kénitra	49	Worker	2	primary infertility
24	Housewife	Rabat-Salé-Kénitra	29	Worker	3	primary infertility
30	Housewife	Rabat-Salé-Kénitra	50	Worker	1	primary infertility
35	Civil servant	Rabat-Salé-Kénitra	29	Worker	10	primary infertility
26	Housewife	Rabat-Salé-Kénitra	32	Merchant	3	primary infertility
34	Housewife	Rabat-Salé-Kénitra	66	Other professions	5	Secondary infertility
24	Housewife	Rabat-Salé-Kénitra	36	Craftswoman / Craftsman	4	primary infertility
29	Housewife	Rabat-Salé-Kénitra	50	Civil servant	4	primary infertility
31	Housewife	Rabat-Salé-Kénitra	49	Civil servant	10	primary infertility
30	Craftswoman / Craftsman	Rabat-Salé-Kénitra	50	no profession	3	primary infertility
26	Housewife	Rabat-Salé-Kénitra	41	Police, army, security	7	primary infertility
36	Housewife	Rabat-Salé-Kénitra	33	Civil servant	7	primary infertility
23	Housewife	Rabat-Salé-Kénitra	40	Civil servant	7	primary infertility
20	Housewife	Rabat-Salé-Kénitra	37	no profession	3	primary infertility
35	Housewife	Rabat-Salé-Kénitra	31	Merchant	11	Secondary infertility
35	Housewife	Rabat-Salé-Kénitra	49	Worker	6	Secondary infertility
38	Housewife	Rabat-Salé-Kénitra	30	Employee	2	primary infertility
38	Housewife	Rabat-Salé-Kénitra	38	Police, army, security	13	Secondary infertility
29	Housewife	Tanger-Tétouan-Al Hoceïma	27	Craftswoman / Craftsman	13	Secondary infertility
34	Housewife	Dakhla-Oued Ed-Dahab	35	Worker	6	primary infertility
40	Housewife	Rabat-Salé-Kénitra	34	Civil servant	11	Secondary infertility
35	Housewife	Rabat-Salé-Kénitra	47	Other professions	5	Secondary infertility
39	Housewife	Rabat-Salé-Kénitra	36	Employee	10	primary infertility
34	Housewife	Rabat-Salé-Kénitra	44	Worker	3	primary infertility
24	Housewife	Casablanca-Settat	29	Police, army, security	4	primary infertility
40	Housewife	Tanger-Tétouan-Al Hoceïma	45	Worker	16	Secondary infertility
33	Civil servant	Fès-Meknès	39	Worker	8	primary infertility
28	Housewife	Rabat-Salé-Kénitra	43	Merchant	8	primary infertility
39	Merchant	Marrakech-Safi	43	Police, army, security	11	primary infertility
31	Housewife	Rabat-Salé-Kénitra	31	Worker	6	primary infertility
33	Merchant	Rabat-Salé-Kénitra	34	Merchant	6	primary infertility
39	Civil servant	Rabat-Salé-Kénitra	55	Police, army, security	6	primary infertility
40	Housewife	Rabat-Salé-Kénitra	46	Police, army, security	9	primary infertility
32	Housewife	Rabat-Salé-Kénitra	31	Merchant	6	primary infertility
30	Housewife	Rabat-Salé-Kénitra	39	Merchant	3	primary infertility
34	Housewife	Rabat-Salé-Kénitra	32	Police, army, security	3	primary infertility
34	Housewife	Rabat-Salé-Kénitra	31	Civil servant	3	primary infertility
35	Civil servant	Rabat-Salé-Kénitra	41	Police, army, security	3	primary infertility
36	Housewife	Rabat-Salé-Kénitra	34	Civil servant	3	primary infertility
25	Housewife	Rabat-Salé-Kénitra	40	Private executive	3	primary infertility
29	Housewife	Rabat-Salé-Kénitra	46	Employee	3	primary infertility
28	Housewife	Rabat-Salé-Kénitra	35	Civil servant	4	primary infertility
29	Housewife	Rabat-Salé-Kénitra	40	Police, army, security	4	primary infertility
39	Housewife	Rabat-Salé-Kénitra	42	Police, army, security	4	primary infertility
38	Housewife	Rabat-Salé-Kénitra	39	Civil servant	18	primary infertility
38	Housewife	Rabat-Salé-Kénitra	36	Worker	10	primary infertility
33	Housewife	Rabat-Salé-Kénitra	35	Worker	2	primary infertility
39	Housewife	Rabat-Salé-Kénitra	41	Employee	9	primary infertility
24	Housewife	Rabat-Salé-Kénitra	34	Merchant	2	primary infertility
38	Housewife	Rabat-Salé-Kénitra	39	Employee	8	primary infertility
30	Housewife	Rabat-Salé-Kénitra	34	Worker	4	primary infertility
33	Police, army, security	Rabat-Salé-Kénitra	28	Craftswoman / Craftsman	5	primary infertility
30	Housewife	Rabat-Salé-Kénitra	39	Worker	3	Secondary infertility
38	Housewife	Souss-Massa	46	Worker	11	primary infertility
36	Worker	Rabat-Salé-Kénitra	42	Craftswoman / Craftsman	3	Secondary infertility
35	Housewife	Rabat-Salé-Kénitra	43	Civil servant	12	primary infertility
37	Housewife	Rabat-Salé-Kénitra	41	Employee	5	primary infertility
24	Housewife	Rabat-Salé-Kénitra	45	Civil servant	5	primary infertility
43	Worker	Rabat-Salé-Kénitra	44	Police, army, security	5	primary infertility
21	Housewife	Souss-Massa	36	Civil servant	3	primary infertility
22	Housewife	Fès-Meknès	50	Worker	3	primary infertility
23	Housewife	Rabat-Salé-Kénitra	37	Police, army, security	3	primary infertility
34	Housewife	Rabat-Salé-Kénitra	45	Employee	4	Secondary infertility
19	Housewife	Rabat-Salé-Kénitra	35	Worker	3	primary infertility
29	Civil servant	Drâa-Tafilalet	45	Civil servant	6	primary infertility
31	Housewife	Rabat-Salé-Kénitra	43	Worker	6	primary infertility
37	Employee	Rabat-Salé-Kénitra	38	Worker	7	primary infertility
32	Housewife	Souss-Massa	32	Employee	9	primary infertility
28	Worker	Rabat-Salé-Kénitra	34	Civil servant	3	primary infertility
36	Housewife	Rabat-Salé-Kénitra	47	Worker	10	primary infertility
29	Housewife	Rabat-Salé-Kénitra	44	Worker	9	primary infertility
31	Civil servant	Rabat-Salé-Kénitra	46	Worker	5	primary infertility
26	Housewife	Rabat-Salé-Kénitra	25	Worker	8	primary infertility
25	Housewife	Casablanca-Settat	27	Civil servant	8	primary infertility
30	Craftswoman / Craftsman	Rabat-Salé-Kénitra	40	Merchant	8	primary infertility
39	Employee	Rabat-Salé-Kénitra	30	Worker	2	primary infertility
37	Civil servant	Rabat-Salé-Kénitra	43	Craftswoman / Craftsman	7	Secondary infertility
25	Housewife	Rabat-Salé-Kénitra	33	Police, army, security	5	primary infertility
31	Housewife	Rabat-Salé-Kénitra	32	Merchant	5	primary infertility
36	Civil servant	Tanger-Tétouan-Al Hoceïma	39	Worker	6	primary infertility
26	Housewife	Rabat-Salé-Kénitra	39	Worker	5	primary infertility
35	Housewife	Rabat-Salé-Kénitra	41	Police, army, security	5	primary infertility
36	Housewife	Marrakech-Safi	41	Civil servant	8	primary infertility
22	Housewife	Béni Mellal-Khénifra	35	Civil servant	2	primary infertility
35	Housewife	Rabat-Salé-Kénitra	42	Worker	8	primary infertility
36	Housewife	Rabat-Salé-Kénitra	40	Employee	9	primary infertility
40	Worker	Rabat-Salé-Kénitra	41	Merchant	8	primary infertility
46	Housewife	Rabat-Salé-Kénitra	49	Worker	23	primary infertility
32	Housewife	Rabat-Salé-Kénitra	39	Merchant	4	primary infertility
36	Civil servant	Béni Mellal-Khénifra	36	Merchant	4	Secondary infertility
38	Civil servant	Rabat-Salé-Kénitra	30	Employee	5	Secondary infertility
37	Housewife	Casablanca-Settat	41	Employee	5	primary infertility
38	Housewife	Fès-Meknès	46	Worker	5	primary infertility
29	Housewife	L'Oriental	40	Employee	3	primary infertility
30	Housewife	Tanger-Tétouan-Al Hoceïma	42	Worker	3	primary infertility
38	Civil servant	Rabat-Salé-Kénitra	35	Worker	2	primary infertility
22	Other professions	Rabat-Salé-Kénitra	27	Employee	2	primary infertility
40	Civil servant	Rabat-Salé-Kénitra	39	Police, army, security	10	primary infertility
22	Housewife	Rabat-Salé-Kénitra	33	Merchant	2	primary infertility
28	Housewife	Rabat-Salé-Kénitra	33	Worker	9	primary infertility
26	Housewife	Fès-Meknès	39	Employee	2	primary infertility
21	Worker	Casablanca-Settat	37	Worker	1	primary infertility
30	Civil servant	Rabat-Salé-Kénitra	57	Employee	7	primary infertility
23	Housewife	L'Oriental	45	Merchant	7	primary infertility
35	Housewife	L'Oriental	39	Merchant	7	primary infertility
37	Housewife	Rabat-Salé-Kénitra	42	Police, army, security	13	Secondary infertility
37	Housewife	Rabat-Salé-Kénitra	44	Farmer	6	Secondary infertility
28	Housewife	Rabat-Salé-Kénitra	53	Police, army, security	2	primary infertility
34	Housewife	Rabat-Salé-Kénitra	39	Worker	14	primary infertility
26	Housewife	Rabat-Salé-Kénitra	43	Employee	6	primary infertility
33	Housewife	Rabat-Salé-Kénitra	53	Worker	13	primary infertility
23	Housewife	Drâa-Tafilalet	33	Civil servant	5	primary infertility
27	Employee	Rabat-Salé-Kénitra	49	Police, army, security	6	primary infertility
37	Housewife	Rabat-Salé-Kénitra	35	Worker	17	primary infertility
33	Housewife	Fès-Meknès	34	Worker	6	primary infertility
30	Housewife	Casablanca-Settat	50	Police, army, security	3	primary infertility
26	Housewife	Rabat-Salé-Kénitra	43	Worker	4	primary infertility
32	Civil servant	Fès-Meknès	47	Worker	4	primary infertility
24	Civil servant	Fès-Meknès	35	Worker	3	primary infertility
38	Housewife	Rabat-Salé-Kénitra	39	Worker	6	primary infertility
26	Employee	Fès-Meknès	35	Worker	7	primary infertility
29	Housewife	Rabat-Salé-Kénitra	48	Worker	2	Secondary infertility
38	Housewife	Rabat-Salé-Kénitra	43	Worker	9	primary infertility
33	Housewife	Rabat-Salé-Kénitra	40	Employee	6	Secondary infertility
39	Housewife	Casablanca-Settat	34	Worker	9	Secondary infertility
39	Housewife	Rabat-Salé-Kénitra	35	Police, army, security	8	Secondary infertility
37	Housewife	Rabat-Salé-Kénitra	41	Worker	8	Secondary infertility
27	Housewife	Rabat-Salé-Kénitra	31	Worker	4	primary infertility
33	Employee	Rabat-Salé-Kénitra	48	Merchant	7	Secondary infertility
41	Employee	Casablanca-Settat	35	Worker	10	primary infertility
33	Housewife	Rabat-Salé-Kénitra	47	Worker	2	primary infertility
34	Housewife	Rabat-Salé-Kénitra	37	Worker	2	primary infertility
23	Housewife	Tanger-Tétouan-Al Hoceïma	45	Employee	1	Secondary infertility
23	Housewife	Rabat-Salé-Kénitra	40	Craftswoman / Craftsman	4	Secondary infertility
26	Housewife	Rabat-Salé-Kénitra	49	Worker	8	primary infertility
31	Housewife	Rabat-Salé-Kénitra	40	Employee	8	primary infertility
24	Housewife	Rabat-Salé-Kénitra	42	Employee	8	primary infertility
28	Housewife	Rabat-Salé-Kénitra	42	Merchant	8	primary infertility
35	Worker	Rabat-Salé-Kénitra	43	Civil servant	4	primary infertility
42	Housewife	Drâa-Tafilalet	45	Police, army, security	9	primary infertility
36	Private executive	Rabat-Salé-Kénitra	37	Private executive	4	primary infertility
34	Housewife	Rabat-Salé-Kénitra	41	Worker	1	primary infertility
32	Housewife	Rabat-Salé-Kénitra	43	Merchant	2	primary infertility
36	Housewife	Fès-Meknès	31	Worker	7	primary infertility
39	Housewife	Rabat-Salé-Kénitra	33	Police, army, security	6	primary infertility
35	Housewife	Rabat-Salé-Kénitra	35	Worker	5	primary infertility
28	Employee	Rabat-Salé-Kénitra	41	Civil servant	10	primary infertility
25	Housewife	Rabat-Salé-Kénitra	34	Employee	6	primary infertility
32	Housewife	Rabat-Salé-Kénitra	39	Merchant	1	Secondary infertility
26	Housewife	Rabat-Salé-Kénitra	43	Police, army, security	1	primary infertility
27	Housewife	Rabat-Salé-Kénitra	46	Employee	1	primary infertility
30	Worker	Rabat-Salé-Kénitra	42	Employee	10	primary infertility
36	Housewife	Rabat-Salé-Kénitra	35	Police, army, security	5	primary infertility
37	Civil servant	Tanger-Tétouan-Al Hoceïma	36	Merchant	5	primary infertility
36	Housewife	Rabat-Salé-Kénitra	45	Worker	5	primary infertility
38	Housewife	Rabat-Salé-Kénitra	43	Worker	5	primary infertility
22	Other professions	Rabat-Salé-Kénitra	38	Civil servant	2	primary infertility
27	Housewife	Rabat-Salé-Kénitra	37	Merchant	7	primary infertility
24	Housewife	Rabat-Salé-Kénitra	43	Private executive	4	primary infertility
35	Housewife	Rabat-Salé-Kénitra	42	Police, army, security	4	primary infertility
25	Housewife	Rabat-Salé-Kénitra	29	Employee	4	primary infertility
21	Merchant	Rabat-Salé-Kénitra	36	Merchant	1	primary infertility
35	Housewife	Rabat-Salé-Kénitra	48	Merchant	9	primary infertility
39	Housewife	Rabat-Salé-Kénitra	44	Police, army, security	8	primary infertility
40	Housewife	Rabat-Salé-Kénitra	37	Worker	3	Secondary infertility
33	Employee	Rabat-Salé-Kénitra	48	Police, army, security	5	primary infertility
35	Civil servant	Casablanca-Settat	29	Civil servant	13	primary infertility
33	Civil servant	Rabat-Salé-Kénitra	31	no profession	8	primary infertility
35	Housewife	Rabat-Salé-Kénitra	45	Worker	8	primary infertility
37	Housewife	Rabat-Salé-Kénitra	60	Employee	7	primary infertility
28	Housewife	Rabat-Salé-Kénitra	31	Private executive	3	Secondary infertility
38	Housewife	Béni Mellal-Khénifra	40	Employee	12	Secondary infertility
29	Housewife	Fès-Meknès	40	Civil servant	5	Secondary infertility
31	Housewife	Rabat-Salé-Kénitra	37	Civil servant	8	primary infertility
25	Housewife	Rabat-Salé-Kénitra	33	Worker	8	primary infertility
29	Housewife	Marrakech-Safi	31	Worker	1	primary infertility
33	Housewife	Tanger-Tétouan-Al Hoceïma	44	Police, army, security	1	primary infertility
34	Housewife	Rabat-Salé-Kénitra	44	Merchant	12	primary infertility
29	Housewife	Rabat-Salé-Kénitra	34	Worker	2	primary infertility
26	Housewife	Rabat-Salé-Kénitra	43	Craftswoman / Craftsman	2	primary infertility
30	Housewife	Rabat-Salé-Kénitra	36	Police, army, security	5	Secondary infertility
37	Housewife	Rabat-Salé-Kénitra	37	Worker	7	Secondary infertility
34	Housewife	Béni Mellal-Khénifra	36	Worker	9	Secondary infertility
31	Housewife	Rabat-Salé-Kénitra	38	Merchant	7	primary infertility
33	Housewife	Rabat-Salé-Kénitra	31	Craftswoman / Craftsman	7	primary infertility
36	Housewife	Rabat-Salé-Kénitra	28	Private executive	11	Secondary infertility
36	Housewife	Rabat-Salé-Kénitra	52	Worker	2	Secondary infertility
38	Employee	Rabat-Salé-Kénitra	33	Private executive	1	Secondary infertility
37	Housewife	Rabat-Salé-Kénitra	41	Employee	1	Secondary infertility
28	Housewife	Fès-Meknès	42	Police, army, security	3	Secondary infertility
36	Housewife	Tanger-Tétouan-Al Hoceïma	33	Worker	1	Secondary infertility
41	Housewife	Fès-Meknès	42	Worker	7	Secondary infertility
29	Housewife	Rabat-Salé-Kénitra	35	Civil servant	2	primary infertility
39	Housewife	Other countries	54	Employee	4	primary infertility
42	Housewife	Rabat-Salé-Kénitra	36	Police, army, security	17	primary infertility
22	Housewife	Rabat-Salé-Kénitra	30	Employee	2	primary infertility
35	Housewife	Souss-Massa	36	Worker	2	primary infertility
23	Housewife	Rabat-Salé-Kénitra	33	Employee	3	primary infertility
27	Housewife	Fès-Meknès	38	Employee	3	primary infertility
36	Civil servant	Casablanca-Settat	43	Civil servant	16	primary infertility
34	Housewife	Rabat-Salé-Kénitra	42	Merchant	11	primary infertility
35	Housewife	Fès-Meknès	43	Worker	10	primary infertility
23	Housewife	Drâa-Tafilalet	43	Employee	5	primary infertility
33	Housewife	Rabat-Salé-Kénitra	38	Police, army, security	6	Secondary infertility
30	Housewife	Rabat-Salé-Kénitra	43	Civil servant	4	primary infertility
34	Employee	Rabat-Salé-Kénitra	33	Police, army, security	4	primary infertility
38	Housewife	Rabat-Salé-Kénitra	44	Employee	6	Secondary infertility
39	Employee	Rabat-Salé-Kénitra	45	Employee	7	primary infertility
26	Housewife	Casablanca-Settat	27	Worker	7	primary infertility
27	Housewife	Rabat-Salé-Kénitra	39	Police, army, security	6	primary infertility
38	Housewife	Rabat-Salé-Kénitra	34	Worker	6	primary infertility
39	Craftswoman / Craftsman	Rabat-Salé-Kénitra	34	Worker	8	primary infertility
27	Housewife	Rabat-Salé-Kénitra	36	Other professions	7	primary infertility
38	Civil servant	Rabat-Salé-Kénitra	39	Craftswoman / Craftsman	12	primary infertility
34	Housewife	Rabat-Salé-Kénitra	44	no profession	8	primary infertility
35	Housewife	Drâa-Tafilalet	48	Civil servant	7	primary infertility
28	Housewife	Casablanca-Settat	52	Employee	5	primary infertility
28	Housewife	Casablanca-Settat	37	Craftswoman / Craftsman	5	primary infertility
34	Housewife	Tanger-Tétouan-Al Hoceïma	46	Employee	7	primary infertility
40	Housewife	Rabat-Salé-Kénitra	40	Craftswoman / Craftsman	14	primary infertility
27	Employee	Rabat-Salé-Kénitra	45	Civil servant	1	primary infertility
31	Housewife	Rabat-Salé-Kénitra	33	Craftswoman / Craftsman	6	primary infertility
32	Craftswoman / Craftsman	Rabat-Salé-Kénitra	41	Worker	6	primary infertility
33	Police, army, security	Rabat-Salé-Kénitra	33	Employee	2	Secondary infertility
32	Craftswoman / Craftsman	Rabat-Salé-Kénitra	50	Worker	2	Secondary infertility
38	Housewife	Fès-Meknès	41	Merchant	2	Secondary infertility
28	Housewife	Rabat-Salé-Kénitra	49	Worker	10	primary infertility
33	Housewife	Rabat-Salé-Kénitra	35	Police, army, security	3	Secondary infertility
39	Housewife	Rabat-Salé-Kénitra	46	Worker	3	Secondary infertility
37	Housewife	Rabat-Salé-Kénitra	29	Worker	6	primary infertility
36	Employee	Rabat-Salé-Kénitra	38	Worker	10	primary infertility
30	Housewife	Rabat-Salé-Kénitra	35	Employee	10	primary infertility
34	Housewife	Rabat-Salé-Kénitra	43	Employee	10	primary infertility
31	Craftswoman / Craftsman	Rabat-Salé-Kénitra	45	Civil servant	1	primary infertility
35	Housewife	Casablanca-Settat	38	Worker	2	primary infertility
25	Housewife	Rabat-Salé-Kénitra	24	Employee	2	primary infertility
34	Housewife	Rabat-Salé-Kénitra	39	Police, army, security	5	primary infertility
38	Housewife	Rabat-Salé-Kénitra	38	Employee	6	primary infertility
34	Civil servant	Rabat-Salé-Kénitra	39	Police, army, security	4	primary infertility
35	Civil servant	Rabat-Salé-Kénitra	34	Police, army, security	4	primary infertility
32	Private executive	Rabat-Salé-Kénitra	39	Merchant	3	primary infertility
39	Housewife	Rabat-Salé-Kénitra	37	Worker	6	primary infertility
24	Housewife	Rabat-Salé-Kénitra	47	Worker	1	primary infertility
20	Housewife	Rabat-Salé-Kénitra	30	Police, army, security	3	primary infertility
38	Civil servant	Rabat-Salé-Kénitra	29	Civil servant	3	primary infertility
41	Housewife	Rabat-Salé-Kénitra	44	Civil servant	12	Secondary infertility
33	Housewife	Rabat-Salé-Kénitra	45	Employee	11	Secondary infertility
37	Housewife	Rabat-Salé-Kénitra	38	no profession	6	primary infertility
30	Housewife	L'Oriental	51	Worker	5	primary infertility
39	Housewife	Fès-Meknès	52	Worker	19	primary infertility
39	Housewife	Rabat-Salé-Kénitra	51	Farmer	1	primary infertility
26	Housewife	Béni Mellal-Khénifra	45	Merchant	1	primary infertility
43	Employee	Other countries	42	Merchant	7	primary infertility
37	Civil servant	Rabat-Salé-Kénitra	35	Police, army, security	4	primary infertility
30	Civil servant	Tanger-Tétouan-Al Hoceïma	44	Worker	4	primary infertility
26	Housewife	Casablanca-Settat	37	Worker	2	primary infertility
25	Housewife	Guelmim-Oued Noun	39	Private executive	2	Secondary infertility
39	Housewife	Rabat-Salé-Kénitra	41	Worker	4	primary infertility
33	Housewife	Rabat-Salé-Kénitra	30	Worker	4	primary infertility
41	Craftswoman / Craftsman	Souss-Massa	39	Worker	18	primary infertility
32	Housewife	Fès-Meknès	45	Worker	4	primary infertility
31	Housewife	Rabat-Salé-Kénitra	41	Employee	2	primary infertility
27	Employee	Rabat-Salé-Kénitra	36	Worker	2	primary infertility
40	Employee	Rabat-Salé-Kénitra	35	Worker	5	primary infertility
25	Housewife	Rabat-Salé-Kénitra	43	Worker	2	primary infertility
20	Housewife	Béni Mellal-Khénifra	34	Merchant	3	primary infertility
29	Housewife	Casablanca-Settat	46	Worker	10	primary infertility
31	Civil servant	Fès-Meknès	34	Civil servant	12	primary infertility
34	Housewife	Casablanca-Settat	37	Merchant	8	primary infertility
32	Housewife	Rabat-Salé-Kénitra	47	Civil servant	3	Secondary infertility
29	Private executive	Rabat-Salé-Kénitra	38	Merchant	4	primary infertility
45	Housewife	Rabat-Salé-Kénitra	42	Employee	4	primary infertility
34	Civil servant	Rabat-Salé-Kénitra	29	Craftswoman / Craftsman	6	primary infertility
40	Housewife	Rabat-Salé-Kénitra	37	Worker	5	Secondary infertility
24	Housewife	Rabat-Salé-Kénitra	43	Worker	7	primary infertility
31	Craftswoman / Craftsman	Rabat-Salé-Kénitra	46	Civil servant	5	primary infertility
29	Housewife	Drâa-Tafilalet	41	Worker	6	primary infertility
31	Employee	Rabat-Salé-Kénitra	42	Private executive	3	primary infertility
30	Housewife	Rabat-Salé-Kénitra	29	Worker	3	primary infertility
38	Civil servant	Tanger-Tétouan-Al Hoceïma	38	Worker	3	primary infertility
32	Housewife	Rabat-Salé-Kénitra	37	Police, army, security	3	Secondary infertility
31	Worker	Rabat-Salé-Kénitra	33	Craftswoman / Craftsman	3	primary infertility
35	Housewife	Rabat-Salé-Kénitra	36	Employee	3	primary infertility
29	Housewife	Rabat-Salé-Kénitra	34	Worker	7	primary infertility
24	Housewife	Rabat-Salé-Kénitra	27	Worker	2	Secondary infertility
38	Civil servant	L'Oriental	37	Employee	5	Secondary infertility
33	Housewife	Rabat-Salé-Kénitra	37	Police, army, security	7	primary infertility
35	Housewife	Rabat-Salé-Kénitra	42	Worker	7	primary infertility
42	Employee	Rabat-Salé-Kénitra	36	Worker	5	primary infertility
21	Housewife	Laâyoune-Sakia El Hamra	52	Worker	2	primary infertility
34	Housewife	Rabat-Salé-Kénitra	44	Worker	5	Secondary infertility
30	Housewife	Drâa-Tafilalet	36	Worker	4	primary infertility
34	Housewife	Rabat-Salé-Kénitra	49	Employee	6	primary infertility
34	Employee	Dakhla-Oued Ed-Dahab	36	Police, army, security	6	primary infertility
35	Housewife	Rabat-Salé-Kénitra	33	Craftswoman / Craftsman	6	primary infertility
38	Private executive	Casablanca-Settat	39	Civil servant	11	primary infertility
29	Housewife	Rabat-Salé-Kénitra	29	Employee	1	primary infertility
27	Housewife	Tanger-Tétouan-Al Hoceïma	45	Worker	1	primary infertility
38	Employee	Rabat-Salé-Kénitra	31	Civil servant	2	primary infertility
36	Housewife	Other countries	34	Craftswoman / Craftsman	3	Secondary infertility
32	Housewife	Souss-Massa	29	Craftswoman / Craftsman	10	primary infertility
37	Housewife	Fès-Meknès	46	Civil servant	6	primary infertility
24	Housewife	Rabat-Salé-Kénitra	47	Civil servant	6	primary infertility
37	Employee	Rabat-Salé-Kénitra	38	Merchant	6	primary infertility
28	Housewife	Rabat-Salé-Kénitra	37	Employee	6	primary infertility
38	Housewife	Rabat-Salé-Kénitra	40	Worker	2	primary infertility
36	Worker	Rabat-Salé-Kénitra	33	Craftswoman / Craftsman	5	primary infertility
41	Employee	Rabat-Salé-Kénitra	41	Craftswoman / Craftsman	6	primary infertility
19	Housewife	Rabat-Salé-Kénitra	36	Worker	1	primary infertility
35	Housewife	Rabat-Salé-Kénitra	28	Worker	6	primary infertility
28	Housewife	Rabat-Salé-Kénitra	43	Merchant	4	primary infertility
19	Housewife	Rabat-Salé-Kénitra	41	Craftswoman / Craftsman	1	primary infertility
33	Employee	Fès-Meknès	50	Farmer	1	Secondary infertility
30	Employee	Rabat-Salé-Kénitra	38	Worker	6	primary infertility
31	Housewife	Rabat-Salé-Kénitra	38	Worker	7	Secondary infertility
38	Employee	Rabat-Salé-Kénitra	47	Worker	4	Secondary infertility
33	Employee	Rabat-Salé-Kénitra	46	Employee	4	Secondary infertility
36	Housewife	Rabat-Salé-Kénitra	31	Civil servant	5	Secondary infertility
32	Housewife	Rabat-Salé-Kénitra	36	Civil servant	4	Secondary infertility
25	Craftswoman / Craftsman	Rabat-Salé-Kénitra	38	Police, army, security	4	Secondary infertility
37	Housewife	Fès-Meknès	44	Craftswoman / Craftsman	4	Secondary infertility
26	Housewife	Rabat-Salé-Kénitra	39	Police, army, security	4	Secondary infertility
38	Housewife	Rabat-Salé-Kénitra	36	Police, army, security	6	Secondary infertility
40	Housewife	Casablanca-Settat	36	Civil servant	17	Secondary infertility
29	Private executive	Rabat-Salé-Kénitra	31	Merchant	2	primary infertility
24	Civil servant	Rabat-Salé-Kénitra	41	Craftswoman / Craftsman	2	primary infertility
35	Housewife	Rabat-Salé-Kénitra	36	Merchant	2	primary infertility
32	Employee	Rabat-Salé-Kénitra	50	Civil servant	2	primary infertility
40	Employee	Rabat-Salé-Kénitra	35	Worker	9	Secondary infertility
34	Housewife	Rabat-Salé-Kénitra	49	Worker	7	primary infertility
35	Housewife	Rabat-Salé-Kénitra	28	Worker	7	primary infertility
37	Worker	Tanger-Tétouan-Al Hoceïma	42	Private executive	7	primary infertility
37	Civil servant	Rabat-Salé-Kénitra	35	Worker	7	primary infertility
30	Housewife	Marrakech-Safi	41	Worker	6	Secondary infertility
28	Housewife	L'Oriental	51	Farmer	6	Secondary infertility
36	Housewife	Laâyoune-Sakia El Hamra	42	Employee	6	Secondary infertility
39	Private executive	Rabat-Salé-Kénitra	36	Police, army, security	4	primary infertility
36	Housewife	Casablanca-Settat	40	Merchant	4	Secondary infertility
22	Housewife	Tanger-Tétouan-Al Hoceïma	33	Craftswoman / Craftsman	4	Secondary infertility
33	Housewife	Marrakech-Safi	29	Craftswoman / Craftsman	4	Secondary infertility
26	Housewife	Souss-Massa	37	Civil servant	4	Secondary infertility
35	Housewife	Rabat-Salé-Kénitra	33	Police, army, security	4	Secondary infertility
28	Housewife	Rabat-Salé-Kénitra	30	Employee	4	Secondary infertility
22	Housewife	Rabat-Salé-Kénitra	29	Employee	2	primary infertility
39	Housewife	Rabat-Salé-Kénitra	50	Merchant	2	Secondary infertility
36	Housewife	L'Oriental	36	Police, army, security	6	primary infertility
26	Employee	Rabat-Salé-Kénitra	39	Police, army, security	6	primary infertility
39	Worker	Rabat-Salé-Kénitra	37	no profession	5	Secondary infertility
26	Housewife	Rabat-Salé-Kénitra	53	Farmer	5	primary infertility
27	Housewife	Rabat-Salé-Kénitra	37	Private executive	3	primary infertility
43	Civil servant	Rabat-Salé-Kénitra	44	Craftswoman / Craftsman	6	primary infertility
31	Housewife	Rabat-Salé-Kénitra	47	Civil servant	5	primary infertility
40	Housewife	Fès-Meknès	53	Civil servant	10	primary infertility
34	Housewife	Rabat-Salé-Kénitra	48	Civil servant	5	primary infertility
31	Housewife	Rabat-Salé-Kénitra	29	Farmer	6	primary infertility
26	Housewife	Rabat-Salé-Kénitra	40	no profession	5	primary infertility
32	Housewife	Rabat-Salé-Kénitra	55	Employee	10	primary infertility
37	Housewife	Drâa-Tafilalet	41	Civil servant	10	primary infertility
31	Housewife	Drâa-Tafilalet	42	Worker	9	primary infertility
30	Employee	Rabat-Salé-Kénitra	29	Worker	2	primary infertility
27	Housewife	Tanger-Tétouan-Al Hoceïma	26	Worker	3	primary infertility
35	Housewife	Rabat-Salé-Kénitra	35	Worker	6	primary infertility
29	Housewife	Rabat-Salé-Kénitra	51	Merchant	9	primary infertility
20	Housewife	Rabat-Salé-Kénitra	43	Civil servant	1	primary infertility
32	Civil servant	Rabat-Salé-Kénitra	36	Police, army, security	3	Secondary infertility
28	Housewife	Rabat-Salé-Kénitra	39	Worker	3	Secondary infertility
38	Housewife	Marrakech-Safi	34	Worker	10	primary infertility
30	Housewife	Rabat-Salé-Kénitra	43	Farmer	6	primary infertility
36	Housewife	Souss-Massa	33	Civil servant	3	primary infertility
40	Police, army, security	Rabat-Salé-Kénitra	48	Employee	6	primary infertility
28	Housewife	Rabat-Salé-Kénitra	34	Worker	6	primary infertility
34	Worker	Rabat-Salé-Kénitra	42	Worker	6	primary infertility
37	Worker	Rabat-Salé-Kénitra	43	Civil servant	6	primary infertility
23	Housewife	Drâa-Tafilalet	44	Police, army, security	1	primary infertility
36	Housewife	Drâa-Tafilalet	42	Merchant	7	primary infertility
29	Housewife	Rabat-Salé-Kénitra	37	no profession	9	primary infertility
38	Private executive	Rabat-Salé-Kénitra	36	Civil servant	9	primary infertility
31	Craftswoman / Craftsman	Rabat-Salé-Kénitra	35	Craftswoman / Craftsman	9	primary infertility
26	Housewife	Fès-Meknès	36	Merchant	9	primary infertility
35	Worker	Rabat-Salé-Kénitra	52	Craftswoman / Craftsman	9	primary infertility
37	Housewife	Rabat-Salé-Kénitra	39	Worker	15	primary infertility
28	Civil servant	Rabat-Salé-Kénitra	39	Employee	3	primary infertility
29	Housewife	Rabat-Salé-Kénitra	50	Police, army, security	3	primary infertility
32	Craftswoman / Craftsman	Casablanca-Settat	48	Civil servant	3	primary infertility
27	Private executive	Fès-Meknès	44	Employee	3	primary infertility
32	Housewife	Rabat-Salé-Kénitra	42	Civil servant	9	primary infertility
30	Housewife	Casablanca-Settat	35	Employee	5	Secondary infertility
37	Civil servant	Rabat-Salé-Kénitra	37	Private executive	8	primary infertility
38	Housewife	Rabat-Salé-Kénitra	40	Worker	6	primary infertility
30	Housewife	Rabat-Salé-Kénitra	51	no profession	6	primary infertility
24	Housewife	Casablanca-Settat	49	Civil servant	6	primary infertility
30	Craftswoman / Craftsman	Rabat-Salé-Kénitra	58	no profession	6	primary infertility
28	Housewife	Rabat-Salé-Kénitra	40	Employee	6	primary infertility
28	Housewife	Tanger-Tétouan-Al Hoceïma	42	Employee	9	primary infertility
37	Private executive	Casablanca-Settat	43	no profession	9	primary infertility
41	Housewife	Rabat-Salé-Kénitra	43	Craftswoman / Craftsman	9	primary infertility
27	Housewife	Rabat-Salé-Kénitra	50	Employee	9	primary infertility
27	Housewife	Marrakech-Safi	41	Police, army, security	9	primary infertility
36	Housewife	Drâa-Tafilalet	45	Worker	9	primary infertility
35	Housewife	Rabat-Salé-Kénitra	32	Worker	19	primary infertility
30	Housewife	Rabat-Salé-Kénitra	41	no profession	2	primary infertility
40	Civil servant	Rabat-Salé-Kénitra	35	Merchant	15	primary infertility
31	Civil servant	Tanger-Tétouan-Al Hoceïma	37	Police, army, security	5	primary infertility
34	Housewife	Rabat-Salé-Kénitra	36	Employee	11	primary infertility
34	Housewife	Casablanca-Settat	37	Worker	8	primary infertility
35	Housewife	Rabat-Salé-Kénitra	43	Civil servant	11	primary infertility
34	Housewife	Rabat-Salé-Kénitra	40	Private executive	2	primary infertility
32	Private executive	Casablanca-Settat	37	Worker	11	primary infertility
30	Housewife	Marrakech-Safi	53	Civil servant	5	primary infertility
40	Employee	Rabat-Salé-Kénitra	34	Civil servant	11	primary infertility
29	Housewife	Rabat-Salé-Kénitra	48	Employee	4	Secondary infertility
38	Civil servant	Rabat-Salé-Kénitra	45	Worker	9	Secondary infertility
30	Housewife	Rabat-Salé-Kénitra	42	Private executive	4	primary infertility
36	Worker	Casablanca-Settat	41	Police, army, security	3	Secondary infertility
24	Housewife	Rabat-Salé-Kénitra	44	Employee	6	primary infertility
32	Civil servant	Rabat-Salé-Kénitra	30	Craftswoman / Craftsman	4	primary infertility
31	Housewife	Drâa-Tafilalet	38	Civil servant	8	Secondary infertility
36	Housewife	Rabat-Salé-Kénitra	47	Merchant	7	primary infertility
39	Housewife	Rabat-Salé-Kénitra	46	Employee	14	Secondary infertility
41	Housewife	Rabat-Salé-Kénitra	30	Merchant	11	Secondary infertility
24	Police, army, security	Rabat-Salé-Kénitra	43	Worker	2	primary infertility
34	Housewife	Rabat-Salé-Kénitra	42	Employee	3	Secondary infertility
27	Housewife	Rabat-Salé-Kénitra	47	Employee	3	Secondary infertility
20	Housewife	Rabat-Salé-Kénitra	44	Merchant	2	primary infertility
36	Civil servant	Rabat-Salé-Kénitra	44	Worker	3	primary infertility
30	Private executive	Fès-Meknès	40	Worker	2	primary infertility
27	Housewife	Casablanca-Settat	38	Merchant	2	primary infertility
26	Housewife	Rabat-Salé-Kénitra	33	Worker	2	Secondary infertility
37	Housewife	Rabat-Salé-Kénitra	38	no profession	3	Secondary infertility
35	Housewife	Rabat-Salé-Kénitra	32	Worker	3	primary infertility
31	Housewife	Rabat-Salé-Kénitra	33	Worker	2	primary infertility
28	Housewife	Rabat-Salé-Kénitra	33	Worker	3	primary infertility
40	Housewife	Rabat-Salé-Kénitra	39	Worker	18	primary infertility
24	Housewife	Fès-Meknès	34	Other professions	5	primary infertility
37	Employee	Casablanca-Settat	33	Employee	6	primary infertility
37	Worker	Rabat-Salé-Kénitra	41	Merchant	19	primary infertility
34	Civil servant	Laâyoune-Sakia El Hamra	32	Worker	4	Secondary infertility
39	Housewife	Rabat-Salé-Kénitra	33	Civil servant	4	Secondary infertility
42	Civil servant	Rabat-Salé-Kénitra	38	Civil servant	3	primary infertility
27	Housewife	Rabat-Salé-Kénitra	36	Worker	2	primary infertility
43	Employee	Rabat-Salé-Kénitra	40	Worker	15	Secondary infertility
39	Civil servant	Casablanca-Settat	51	Civil servant	19	primary infertility
31	Housewife	Rabat-Salé-Kénitra	32	Craftswoman / Craftsman	5	primary infertility
25	Housewife	Rabat-Salé-Kénitra	41	Civil servant	5	primary infertility
32	Housewife	Rabat-Salé-Kénitra	33	no profession	8	primary infertility
29	Housewife	Rabat-Salé-Kénitra	42	Worker	8	primary infertility
30	Housewife	Rabat-Salé-Kénitra	35	Worker	11	primary infertility
41	Housewife	Tanger-Tétouan-Al Hoceïma	42	Merchant	9	Secondary infertility
39	Employee	Rabat-Salé-Kénitra	21	Worker	3	primary infertility
36	Housewife	Rabat-Salé-Kénitra	39	Merchant	3	primary infertility
28	Housewife	Béni Mellal-Khénifra	34	Civil servant	10	primary infertility
25	Housewife	Rabat-Salé-Kénitra	30	Civil servant	5	primary infertility
26	Housewife	Souss-Massa	42	Worker	6	primary infertility
33	Housewife	Rabat-Salé-Kénitra	37	Private executive	4	primary infertility
20	Housewife	Rabat-Salé-Kénitra	28	Employee	1	primary infertility
35	Housewife	Rabat-Salé-Kénitra	48	Craftswoman / Craftsman	4	primary infertility
31	Housewife	L'Oriental	44	Worker	1	primary infertility
38	Housewife	L'Oriental	41	Worker	9	primary infertility
33	Housewife	Rabat-Salé-Kénitra	42	Employee	6	primary infertility
31	Housewife	Rabat-Salé-Kénitra	43	Civil servant	8	primary infertility
33	Civil servant	Rabat-Salé-Kénitra	42	no profession	4	primary infertility
33	Housewife	Rabat-Salé-Kénitra	52	Police, army, security	4	primary infertility
37	Housewife	Rabat-Salé-Kénitra	38	Worker	9	primary infertility
29	Housewife	Tanger-Tétouan-Al Hoceïma	43	Employee	9	primary infertility
39	Housewife	Rabat-Salé-Kénitra	38	Worker	10	primary infertility
39	Housewife	Marrakech-Safi	49	Craftswoman / Craftsman	6	primary infertility
39	Craftswoman / Craftsman	L'Oriental	37	Craftswoman / Craftsman	7	primary infertility
40	Housewife	Casablanca-Settat	35	Police, army, security	5	primary infertility
39	Housewife	L'Oriental	46	Merchant	9	primary infertility
32	Housewife	Casablanca-Settat	28	Employee	10	primary infertility
34	Employee	Rabat-Salé-Kénitra	42	Civil servant	7	Secondary infertility
23	Housewife	L'Oriental	31	Worker	3	primary infertility
32	Housewife	Casablanca-Settat	34	Police, army, security	6	primary infertility
34	Housewife	Rabat-Salé-Kénitra	45	Civil servant	13	primary infertility
38	Housewife	Rabat-Salé-Kénitra	40	Worker	13	primary infertility
41	Civil servant	Rabat-Salé-Kénitra	38	Craftswoman / Craftsman	10	primary infertility
42	Employee	Tanger-Tétouan-Al Hoceïma	48	Police, army, security	8	primary infertility
41	Housewife	Rabat-Salé-Kénitra	47	no profession	11	Secondary infertility
36	Housewife	L'Oriental	41	Merchant	11	Secondary infertility
39	Housewife	Fès-Meknès	46	Worker	6	primary infertility
34	Housewife	Rabat-Salé-Kénitra	34	Police, army, security	7	Secondary infertility
40	Housewife	Laâyoune-Sakia El Hamra	35	Civil servant	3	Secondary infertility
40	Housewife	Rabat-Salé-Kénitra	44	Worker	20	primary infertility
38	Housewife	Casablanca-Settat	48	Worker	14	primary infertility
34	Housewife	Casablanca-Settat	39	Craftswoman / Craftsman	4	Secondary infertility
38	Housewife	Rabat-Salé-Kénitra	47	Worker	20	primary infertility
39	Employee	Rabat-Salé-Kénitra	53	Civil servant	2	primary infertility
32	Housewife	Rabat-Salé-Kénitra	36	Worker	10	primary infertility
29	Housewife	Béni Mellal-Khénifra	39	Private executive	11	primary infertility
30	Housewife	Marrakech-Safi	30	Employee	9	primary infertility
43	Civil servant	Rabat-Salé-Kénitra	40	Craftswoman / Craftsman	11	primary infertility
37	Civil servant	Fès-Meknès	36	Worker	8	primary infertility
32	Merchant	Tanger-Tétouan-Al Hoceïma	51	Employee	3	primary infertility
45	Civil servant	Tanger-Tétouan-Al Hoceïma	51	Civil servant	3	primary infertility
27	Civil servant	Casablanca-Settat	38	Civil servant	3	primary infertility
37	Housewife	Rabat-Salé-Kénitra	33	Merchant	7	Secondary infertility
33	Housewife	Fès-Meknès	36	Worker	9	primary infertility
36	Civil servant	Rabat-Salé-Kénitra	36	Employee	9	primary infertility
43	Housewife	Rabat-Salé-Kénitra	42	Worker	8	primary infertility
42	Housewife	Rabat-Salé-Kénitra	59	Civil servant	11	primary infertility
33	Housewife	Rabat-Salé-Kénitra	35	Private executive	2	primary infertility
29	Civil servant	Other countries	39	Merchant	9	primary infertility
34	Craftswoman / Craftsman	Rabat-Salé-Kénitra	47	Private executive	11	primary infertility
33	Employee	Rabat-Salé-Kénitra	44	Private executive	11	primary infertility
30	Private executive	Rabat-Salé-Kénitra	36	Worker	3	primary infertility
40	Housewife	Other countries	40	Civil servant	5	primary infertility
41	Employee	Fès-Meknès	37	no profession	8	primary infertility
43	Worker	Rabat-Salé-Kénitra	46	Worker	6	primary infertility
43	Civil servant	Fès-Meknès	46	Private executive	3	primary infertility
26	Housewife	Béni Mellal-Khénifra	54	Worker	8	primary infertility
39	Housewife	Fès-Meknès	41	Employee	3	Secondary infertility
35	Housewife	Other countries	50	Employee	3	Secondary infertility
24	Housewife	Fès-Meknès	26	Employee	3	Secondary infertility
22	Housewife	Casablanca-Settat	36	Merchant	3	Secondary infertility
36	Worker	Rabat-Salé-Kénitra	32	Civil servant	3	Secondary infertility
37	Housewife	Casablanca-Settat	42	Police, army, security	3	Secondary infertility
40	Employee	Rabat-Salé-Kénitra	38	Merchant	3	Secondary infertility
30	Employee	Souss-Massa	58	Worker	5	primary infertility
41	Private executive	Casablanca-Settat	42	Merchant	12	primary infertility
30	Other professions	Rabat-Salé-Kénitra	42	Worker	10	primary infertility
25	Housewife	Rabat-Salé-Kénitra	38	Craftswoman / Craftsman	3	Secondary infertility
35	Civil servant	Fès-Meknès	47	Civil servant	4	primary infertility
36	Housewife	L'Oriental	31	Employee	17	primary infertility
29	Housewife	Souss-Massa	50	Worker	9	primary infertility
39	Employee	Rabat-Salé-Kénitra	30	Police, army, security	2	primary infertility
25	Housewife	Rabat-Salé-Kénitra	46	Worker	7	primary infertility
41	Housewife	Casablanca-Settat	40	Private executive	9	primary infertility
24	Housewife	Marrakech-Safi	25	Merchant	4	primary infertility
37	Housewife	Fès-Meknès	38	Worker	5	primary infertility
32	Housewife	Rabat-Salé-Kénitra	38	Merchant	1	primary infertility
35	Housewife	Rabat-Salé-Kénitra	37	Employee	14	primary infertility
21	Housewife	Rabat-Salé-Kénitra	42	Craftswoman / Craftsman	1	primary infertility
33	Housewife	Fès-Meknès	33	Civil servant	5	primary infertility
35	Housewife	Fès-Meknès	36	Police, army, security	4	primary infertility
36	Private executive	Rabat-Salé-Kénitra	38	Employee	9	primary infertility
36	Employee	Rabat-Salé-Kénitra	34	no profession	9	primary infertility
33	Civil servant	Tanger-Tétouan-Al Hoceïma	39	Merchant	9	primary infertility
33	Civil servant	Rabat-Salé-Kénitra	41	Merchant	10	primary infertility
36	Housewife	Rabat-Salé-Kénitra	43	Civil servant	9	primary infertility
41	Craftswoman / Craftsman	Rabat-Salé-Kénitra	47	Merchant	12	Secondary infertility
24	Housewife	Rabat-Salé-Kénitra	38	Merchant	8	primary infertility
36	Housewife	Tanger-Tétouan-Al Hoceïma	32	Craftswoman / Craftsman	7	primary infertility
34	Housewife	Rabat-Salé-Kénitra	49	Employee	5	primary infertility
38	Housewife	Rabat-Salé-Kénitra	45	Police, army, security	5	primary infertility
38	Housewife	Rabat-Salé-Kénitra	35	Police, army, security	5	primary infertility
30	Housewife	Rabat-Salé-Kénitra	32	Worker	3	primary infertility
34	Housewife	Rabat-Salé-Kénitra	35	Civil servant	8	Secondary infertility
30	Housewife	Rabat-Salé-Kénitra	50	Worker	10	primary infertility
34	Housewife	Rabat-Salé-Kénitra	44	Worker	10	primary infertility
30	Housewife	Rabat-Salé-Kénitra	38	Employee	3	primary infertility
27	Housewife	Rabat-Salé-Kénitra	33	Private executive	7	primary infertility
31	Housewife	Rabat-Salé-Kénitra	45	Farmer	9	primary infertility
26	Housewife	Tanger-Tétouan-Al Hoceïma	38	Private executive	4	primary infertility
34	Housewife	Tanger-Tétouan-Al Hoceïma	38	Craftswoman / Craftsman	2	primary infertility
31	Worker	Rabat-Salé-Kénitra	45	Civil servant	4	primary infertility
24	Housewife	Casablanca-Settat	31	Civil servant	3	primary infertility
41	Housewife	L'Oriental	55	Merchant	13	primary infertility
26	Housewife	Rabat-Salé-Kénitra	47	Other professions	6	primary infertility
38	Employee	Rabat-Salé-Kénitra	43	Worker	2	primary infertility
36	Housewife	Rabat-Salé-Kénitra	45	Worker	17	primary infertility
25	Housewife	Rabat-Salé-Kénitra	39	Police, army, security	4	primary infertility
40	Housewife	Rabat-Salé-Kénitra	36	Employee	7	Secondary infertility
39	Housewife	Rabat-Salé-Kénitra	40	no profession	17	primary infertility
37	Civil servant	Rabat-Salé-Kénitra	40	Craftswoman / Craftsman	4	primary infertility
26	Housewife	Drâa-Tafilalet	39	no profession	6	primary infertility
26	Housewife	Souss-Massa	49	Civil servant	4	primary infertility
33	Housewife	Rabat-Salé-Kénitra	40	Worker	8	primary infertility
33	Housewife	Rabat-Salé-Kénitra	42	Worker	13	primary infertility
38	Worker	Rabat-Salé-Kénitra	45	Civil servant	3	primary infertility
39	Housewife	Rabat-Salé-Kénitra	38	Merchant	3	primary infertility
32	Housewife	L'Oriental	42	Police, army, security	15	primary infertility
39	Private executive	Rabat-Salé-Kénitra	38	Employee	1	Secondary infertility
34	Housewife	Rabat-Salé-Kénitra	34	Police, army, security	7	primary infertility
26	Housewife	Casablanca-Settat	43	Farmer	6	primary infertility
26	Housewife	Drâa-Tafilalet	29	Worker	4	primary infertility
34	Employee	Rabat-Salé-Kénitra	36	Craftswoman / Craftsman	3	Secondary infertility
36	Civil servant	Rabat-Salé-Kénitra	53	Worker	2	Secondary infertility
35	Civil servant	L'Oriental	33	Worker	2	Secondary infertility
27	Employee	Guelmim-Oued Noun	57	Merchant	3	primary infertility
27	Housewife	Marrakech-Safi	49	Civil servant	5	primary infertility
33	Civil servant	Rabat-Salé-Kénitra	45	Police, army, security	2	primary infertility
37	Housewife	Tanger-Tétouan-Al Hoceïma	51	Employee	10	primary infertility
34	Civil servant	Rabat-Salé-Kénitra	45	no profession	2	primary infertility
42	Civil servant	Rabat-Salé-Kénitra	51	Merchant	2	primary infertility
27	Housewife	Rabat-Salé-Kénitra	46	Worker	6	primary infertility
27	Housewife	Rabat-Salé-Kénitra	37	Craftswoman / Craftsman	1	primary infertility
35	Employee	Other countries	49	Merchant	3	primary infertility
25	Housewife	L'Oriental	38	Worker	5	primary infertility
26	Housewife	Drâa-Tafilalet	43	Worker	7	Secondary infertility
33	Housewife	Tanger-Tétouan-Al Hoceïma	46	Worker	12	primary infertility
36	Housewife	Casablanca-Settat	38	Worker	10	primary infertility
41	Housewife	Rabat-Salé-Kénitra	64	Civil servant	14	primary infertility
31	Civil servant	Rabat-Salé-Kénitra	36	Merchant	10	primary infertility
33	Housewife	Rabat-Salé-Kénitra	40	Merchant	11	primary infertility
40	Housewife	Fès-Meknès	37	Worker	15	primary infertility
36	Employee	Marrakech-Safi	40	Worker	11	primary infertility
32	Housewife	Rabat-Salé-Kénitra	36	Worker	5	Secondary infertility
27	Housewife	Drâa-Tafilalet	46	Worker	3	primary infertility
38	Housewife	Souss-Massa	49	no profession	3	primary infertility
35	Employee	Rabat-Salé-Kénitra	48	Private executive	15	Secondary infertility
30	Housewife	Rabat-Salé-Kénitra	46	Worker	2	Secondary infertility
38	Housewife	Rabat-Salé-Kénitra	43	Police, army, security	2	Secondary infertility
29	Housewife	Laâyoune-Sakia El Hamra	48	no profession	10	primary infertility
42	Housewife	Tanger-Tétouan-Al Hoceïma	43	Employee	12	Secondary infertility
35	Civil servant	Casablanca-Settat	36	Worker	2	Secondary infertility
26	Housewife	Tanger-Tétouan-Al Hoceïma	48	Worker	2	Secondary infertility
36	Housewife	Casablanca-Settat	37	Worker	10	Secondary infertility
25	Housewife	Rabat-Salé-Kénitra	31	Employee	5	primary infertility
40	Housewife	Casablanca-Settat	50	no profession	4	primary infertility
40	Private executive	Rabat-Salé-Kénitra	58	Private executive	4	primary infertility
30	Housewife	Tanger-Tétouan-Al Hoceïma	41	Civil servant	6	primary infertility
22	Worker	Rabat-Salé-Kénitra	55	Other professions	2	primary infertility
37	Employee	Drâa-Tafilalet	55	Other professions	6	primary infertility
41	Housewife	Rabat-Salé-Kénitra	52	Civil servant	16	primary infertility
29	Craftswoman / Craftsman	Rabat-Salé-Kénitra	30	Employee	6	primary infertility
29	Housewife	Tanger-Tétouan-Al Hoceïma	47	Employee	6	primary infertility
35	Housewife	Tanger-Tétouan-Al Hoceïma	47	Employee	8	primary infertility
33	Civil servant	Rabat-Salé-Kénitra	47	Craftswoman / Craftsman	4	Secondary infertility
27	Employee	Rabat-Salé-Kénitra	29	Merchant	4	primary infertility
32	Housewife	Rabat-Salé-Kénitra	42	Worker	8	primary infertility
40	Housewife	Rabat-Salé-Kénitra	45	Worker	10	primary infertility
38	Civil servant	Drâa-Tafilalet	49	Merchant	5	primary infertility
25	Housewife	L'Oriental	39	Employee	2	primary infertility
24	Craftswoman / Craftsman	Fès-Meknès	49	Police, army, security	4	primary infertility
32	Housewife	Rabat-Salé-Kénitra	46	Worker	5	primary infertility
26	Craftswoman / Craftsman	Rabat-Salé-Kénitra	37	Merchant	7	primary infertility
35	Housewife	Casablanca-Settat	42	Worker	7	primary infertility
35	Farmer	Rabat-Salé-Kénitra	40	Police, army, security	5	primary infertility
37	Housewife	Fès-Meknès	32	Employee	5	primary infertility
23	Housewife	Marrakech-Safi	48	Merchant	2	primary infertility
33	Housewife	Rabat-Salé-Kénitra	42	Police, army, security	3	primary infertility
31	Housewife	Rabat-Salé-Kénitra	33	Civil servant	4	primary infertility
37	Housewife	Rabat-Salé-Kénitra	45	Police, army, security	4	primary infertility
36	Housewife	Rabat-Salé-Kénitra	50	Police, army, security	5	primary infertility
37	Private executive	Tanger-Tétouan-Al Hoceïma	40	Employee	9	primary infertility
30	Housewife	L'Oriental	32	no profession	6	primary infertility
37	Housewife	Other countries	54	Civil servant	15	primary infertility
31	Housewife	Casablanca-Settat	34	Worker	11	Secondary infertility
33	Housewife	Fès-Meknès	51	Police, army, security	9	primary infertility
24	Housewife	Rabat-Salé-Kénitra	30	Civil servant	4	primary infertility
33	Housewife	Rabat-Salé-Kénitra	41	no profession	6	primary infertility
33	Housewife	Rabat-Salé-Kénitra	33	Worker	12	primary infertility
38	Housewife	Rabat-Salé-Kénitra	37	Worker	5	Secondary infertility
43	Housewife	Rabat-Salé-Kénitra	42	Civil servant	4	primary infertility
42	Housewife	Rabat-Salé-Kénitra	39	Civil servant	5	primary infertility
36	Craftswoman / Craftsman	Rabat-Salé-Kénitra	57	no profession	3	primary infertility
34	Craftswoman / Craftsman	Rabat-Salé-Kénitra	44	no profession	4	Secondary infertility
32	Housewife	Rabat-Salé-Kénitra	32	Worker	2	primary infertility
37	Housewife	Rabat-Salé-Kénitra	39	no profession	5	primary infertility
34	Housewife	Rabat-Salé-Kénitra	34	Farmer	11	primary infertility
42	Police, army, security	Rabat-Salé-Kénitra	37	Civil servant	1	Secondary infertility
37	Housewife	Rabat-Salé-Kénitra	43	no profession	5	primary infertility
33	Housewife	Rabat-Salé-Kénitra	45	Civil servant	12	primary infertility
30	Civil servant	Rabat-Salé-Kénitra	41	Worker	7	primary infertility
39	Housewife	Rabat-Salé-Kénitra	34	Private executive	8	primary infertility
27	Housewife	Rabat-Salé-Kénitra	27	Police, army, security	7	primary infertility
33	Housewife	Rabat-Salé-Kénitra	37	Worker	2	primary infertility
37	Housewife	Rabat-Salé-Kénitra	34	Civil servant	2	primary infertility
27	Housewife	Rabat-Salé-Kénitra	42	Private executive	2	primary infertility
43	Housewife	Rabat-Salé-Kénitra	37	Merchant	2	primary infertility
38	Housewife	Béni Mellal-Khénifra	43	no profession	3	primary infertility
38	Housewife	Rabat-Salé-Kénitra	39	Police, army, security	2	primary infertility
36	Housewife	Fès-Meknès	55	Employee	2	primary infertility
31	Housewife	Rabat-Salé-Kénitra	32	Employee	2	primary infertility
43	Housewife	Rabat-Salé-Kénitra	36	Employee	2	primary infertility
43	Housewife	Tanger-Tétouan-Al Hoceïma	43	Police, army, security	2	primary infertility
30	Craftswoman / Craftsman	Rabat-Salé-Kénitra	33	no profession	2	primary infertility
39	Housewife	Fès-Meknès	46	Other professions	3	primary infertility
32	Housewife	Casablanca-Settat	45	Worker	2	primary infertility
23	Housewife	Rabat-Salé-Kénitra	28	Merchant	2	primary infertility
36	Housewife	Rabat-Salé-Kénitra	39	Employee	2	primary infertility
29	Housewife	Guelmim-Oued Noun	32	Private executive	2	primary infertility
38	Housewife	Rabat-Salé-Kénitra	45	no profession	2	primary infertility
25	Housewife	Casablanca-Settat	47	Civil servant	2	primary infertility
35	Civil servant	Tanger-Tétouan-Al Hoceïma	35	Employee	2	primary infertility
31	Housewife	Rabat-Salé-Kénitra	33	Employee	2	primary infertility
38	Civil servant	Marrakech-Safi	48	Private executive	6	primary infertility
23	Housewife	Rabat-Salé-Kénitra	25	Employee	2	primary infertility
25	Housewife	Rabat-Salé-Kénitra	47	Employee	2	primary infertility
36	Housewife	Rabat-Salé-Kénitra	47	Merchant	2	primary infertility
31	Housewife	Rabat-Salé-Kénitra	43	Civil servant	2	primary infertility
43	Employee	Rabat-Salé-Kénitra	40	Civil servant	7	primary infertility
35	Craftswoman / Craftsman	Rabat-Salé-Kénitra	45	Worker	2	primary infertility
27	Housewife	Rabat-Salé-Kénitra	48	no profession	8	primary infertility
42	Housewife	Rabat-Salé-Kénitra	41	Civil servant	2	primary infertility
32	Housewife	Rabat-Salé-Kénitra	49	Police, army, security	2	primary infertility
27	Housewife	Casablanca-Settat	39	Worker	8	primary infertility
42	Housewife	Rabat-Salé-Kénitra	40	Worker	5	primary infertility
28	Housewife	Rabat-Salé-Kénitra	31	Employee	2	primary infertility
29	Housewife	Tanger-Tétouan-Al Hoceïma	48	Employee	2	primary infertility
40	Housewife	Rabat-Salé-Kénitra	44	Worker	3	primary infertility
39	Housewife	Rabat-Salé-Kénitra	45	Worker	2	primary infertility
42	Worker	Rabat-Salé-Kénitra	38	Police, army, security	2	primary infertility
38	Housewife	Rabat-Salé-Kénitra	38	Police, army, security	15	primary infertility
36	Housewife	Rabat-Salé-Kénitra	36	Worker	15	primary infertility
29	Housewife	Béni Mellal-Khénifra	35	Civil servant	8	primary infertility
39	Housewife	Rabat-Salé-Kénitra	39	Employee	8	primary infertility
37	Housewife	Rabat-Salé-Kénitra	40	Employee	4	primary infertility
30	Civil servant	Rabat-Salé-Kénitra	33	Merchant	8	primary infertility
22	Housewife	Rabat-Salé-Kénitra	34	Merchant	8	primary infertility
38	Housewife	Marrakech-Safi	47	Worker	2	primary infertility
33	Housewife	Rabat-Salé-Kénitra	36	Police, army, security	8	primary infertility
32	Housewife	Rabat-Salé-Kénitra	31	Police, army, security	2	primary infertility
42	Housewife	Rabat-Salé-Kénitra	43	Police, army, security	12	primary infertility
40	Housewife	Rabat-Salé-Kénitra	43	Craftswoman / Craftsman	8	primary infertility
34	Worker	Rabat-Salé-Kénitra	40	Worker	6	primary infertility
25	Housewife	Fès-Meknès	39	Private executive	8	primary infertility
35	Police, army, security	Rabat-Salé-Kénitra	44	Civil servant	5	primary infertility
19	Housewife	Drâa-Tafilalet	29	Other professions	1	primary infertility
39	Housewife	Rabat-Salé-Kénitra	51	Worker	9	primary infertility
32	Housewife	Rabat-Salé-Kénitra	42	no profession	8	primary infertility
36	Civil servant	Rabat-Salé-Kénitra	55	Merchant	7	primary infertility
35	Civil servant	Casablanca-Settat	38	Private executive	5	primary infertility
31	Housewife	Rabat-Salé-Kénitra	48	Merchant	1	primary infertility
34	Civil servant	Rabat-Salé-Kénitra	43	Civil servant	7	primary infertility
27	Housewife	Rabat-Salé-Kénitra	40	Police, army, security	3	primary infertility
40	Merchant	Rabat-Salé-Kénitra	40	Employee	5	Secondary infertility
33	Housewife	Tanger-Tétouan-Al Hoceïma	42	Worker	6	primary infertility
32	Housewife	Rabat-Salé-Kénitra	32	Worker	2	primary infertility
40	Housewife	Other countries	46	Civil servant	8	primary infertility
30	Housewife	Casablanca-Settat	39	Employee	10	primary infertility
31	Housewife	Rabat-Salé-Kénitra	39	Police, army, security	7	primary infertility
33	Housewife	Rabat-Salé-Kénitra	34	Civil servant	10	primary infertility
34	Private executive	Rabat-Salé-Kénitra	42	Merchant	6	primary infertility
25	Housewife	Béni Mellal-Khénifra	40	Merchant	4	primary infertility
36	Housewife	Rabat-Salé-Kénitra	42	Employee	12	primary infertility
31	Housewife	Rabat-Salé-Kénitra	39	Police, army, security	12	primary infertility
27	Housewife	Rabat-Salé-Kénitra	46	Civil servant	3	Secondary infertility
32	Employee	Laâyoune-Sakia El Hamra	43	Craftswoman / Craftsman	10	primary infertility
29	Housewife	Rabat-Salé-Kénitra	48	Craftswoman / Craftsman	7	primary infertility
30	Housewife	Rabat-Salé-Kénitra	42	Private executive	6	primary infertility
31	Housewife	Rabat-Salé-Kénitra	46	Craftswoman / Craftsman	11	primary infertility
31	Housewife	Marrakech-Safi	48	Worker	6	primary infertility
32	Housewife	Fès-Meknès	51	Employee	7	primary infertility
28	Housewife	Rabat-Salé-Kénitra	43	Civil servant	6	primary infertility
33	Housewife	L'Oriental	35	Employee	6	primary infertility
38	Private executive	Rabat-Salé-Kénitra	38	Worker	4	Secondary infertility
32	Housewife	Rabat-Salé-Kénitra	64	Other professions	4	Secondary infertility
42	Housewife	Rabat-Salé-Kénitra	42	Civil servant	10	primary infertility
41	Housewife	Rabat-Salé-Kénitra	42	Civil servant	8	Secondary infertility
31	Housewife	Rabat-Salé-Kénitra	36	Employee	1	Secondary infertility
34	Civil servant	Rabat-Salé-Kénitra	46	Employee	1	Secondary infertility
35	Civil servant	Rabat-Salé-Kénitra	34	no profession	1	primary infertility
43	Civil servant	Casablanca-Settat	51	Worker	2	primary infertility
34	Housewife	Rabat-Salé-Kénitra	38	Police, army, security	5	primary infertility
39	Civil servant	Rabat-Salé-Kénitra	49	Worker	14	primary infertility
30	Housewife	Rabat-Salé-Kénitra	35	Worker	10	primary infertility
41	Housewife	Béni Mellal-Khénifra	48	Police, army, security	11	Secondary infertility
28	Housewife	Rabat-Salé-Kénitra	34	Merchant	3	Secondary infertility
43	Housewife	Rabat-Salé-Kénitra	51	Employee	20	primary infertility
31	Other professions	Tanger-Tétouan-Al Hoceïma	53	Civil servant	10	primary infertility
39	Housewife	Casablanca-Settat	39	Civil servant	11	primary infertility
34	Housewife	Casablanca-Settat	43	Worker	14	Secondary infertility
39	Other professions	Marrakech-Safi	49	Civil servant	11	primary infertility
28	Housewife	Rabat-Salé-Kénitra	41	Worker	6	primary infertility
38	Civil servant	Tanger-Tétouan-Al Hoceïma	48	Police, army, security	16	primary infertility
36	Housewife	Tanger-Tétouan-Al Hoceïma	38	Employee	4	primary infertility
38	Housewife	Rabat-Salé-Kénitra	49	Worker	22	primary infertility
36	Housewife	Casablanca-Settat	44	Employee	7	primary infertility
36	Civil servant	Souss-Massa	46	Merchant	7	Secondary infertility
33	Civil servant	Rabat-Salé-Kénitra	62	Employee	7	Secondary infertility
38	Housewife	Béni Mellal-Khénifra	44	Worker	18	primary infertility
38	Housewife	Rabat-Salé-Kénitra	38	Police, army, security	11	primary infertility
39	Civil servant	Fès-Meknès	42	Worker	6	primary infertility
34	Civil servant	Rabat-Salé-Kénitra	39	Craftswoman / Craftsman	6	primary infertility
38	Housewife	Casablanca-Settat	37	Civil servant	11	primary infertility
28	Housewife	Rabat-Salé-Kénitra	37	Merchant	4	primary infertility
40	Worker	Rabat-Salé-Kénitra	41	Civil servant	8	primary infertility
31	Employee	Rabat-Salé-Kénitra	47	Craftswoman / Craftsman	4	primary infertility
32	Housewife	Rabat-Salé-Kénitra	55	Civil servant	11	primary infertility
40	Housewife	Rabat-Salé-Kénitra	52	Employee	14	primary infertility
30	Housewife	Rabat-Salé-Kénitra	47	Worker	10	primary infertility
33	Employee	Rabat-Salé-Kénitra	34	Worker	3	primary infertility
32	Housewife	Rabat-Salé-Kénitra	35	Employee	10	primary infertility
39	Housewife	Béni Mellal-Khénifra	43	Worker	9	primary infertility
29	Housewife	Rabat-Salé-Kénitra	33	Police, army, security	7	primary infertility
39	Employee	Rabat-Salé-Kénitra	43	Worker	6	primary infertility
32	Housewife	Rabat-Salé-Kénitra	34	Police, army, security	6	primary infertility
33	Merchant	Rabat-Salé-Kénitra	41	Worker	9	primary infertility
31	Housewife	Rabat-Salé-Kénitra	45	Private executive	7	primary infertility
29	Housewife	Rabat-Salé-Kénitra	52	Police, army, security	7	primary infertility
39	Police, army, security	Rabat-Salé-Kénitra	35	Employee	12	primary infertility
31	Housewife	Tanger-Tétouan-Al Hoceïma	45	Worker	4	primary infertility
39	Craftswoman / Craftsman	Casablanca-Settat	43	Other professions	8	primary infertility
41	Housewife	Casablanca-Settat	46	Craftswoman / Craftsman	4	primary infertility
35	Civil servant	Rabat-Salé-Kénitra	45	Employee	4	primary infertility
42	Civil servant	Rabat-Salé-Kénitra	43	Merchant	11	Secondary infertility
27	Housewife	Fès-Meknès	42	Employee	4	primary infertility
38	Housewife	Casablanca-Settat	34	Private executive	3	Secondary infertility
33	Housewife	Rabat-Salé-Kénitra	38	Worker	3	primary infertility
24	Housewife	Rabat-Salé-Kénitra	34	Employee	4	primary infertility
25	Civil servant	Casablanca-Settat	41	Police, army, security	5	primary infertility
26	Housewife	Casablanca-Settat	36	Civil servant	5	primary infertility
32	Housewife	Rabat-Salé-Kénitra	48	Civil servant	5	primary infertility
37	Housewife	Rabat-Salé-Kénitra	40	Civil servant	15	primary infertility
39	Civil servant	Fès-Meknès	45	Employee	2	primary infertility
38	Housewife	Casablanca-Settat	37	Worker	19	primary infertility
23	Housewife	Souss-Massa	35	Civil servant	5	primary infertility
38	Civil servant	Tanger-Tétouan-Al Hoceïma	41	Worker	3	primary infertility
34	Housewife	Tanger-Tétouan-Al Hoceïma	43	Employee	12	primary infertility
35	Housewife	Rabat-Salé-Kénitra	46	Employee	11	primary infertility
33	Employee	Rabat-Salé-Kénitra	35	Civil servant	11	primary infertility
32	Employee	Casablanca-Settat	31	Worker	3	Secondary infertility
27	Housewife	L'Oriental	35	Worker	7	Secondary infertility
33	Housewife	Rabat-Salé-Kénitra	39	Civil servant	7	Secondary infertility
34	Housewife	Laâyoune-Sakia El Hamra	36	Employee	13	primary infertility
40	Housewife	Rabat-Salé-Kénitra	43	Employee	10	primary infertility
39	Housewife	Rabat-Salé-Kénitra	36	Worker	12	primary infertility
33	Housewife	Tanger-Tétouan-Al Hoceïma	34	Employee	18	primary infertility
31	Employee	Tanger-Tétouan-Al Hoceïma	35	Merchant	7	primary infertility
29	Housewife	Rabat-Salé-Kénitra	30	Craftswoman / Craftsman	5	primary infertility
42	Private executive	L'Oriental	45	Police, army, security	5	primary infertility
35	Housewife	Rabat-Salé-Kénitra	36	Merchant	1	primary infertility
39	Housewife	Rabat-Salé-Kénitra	39	Worker	2	primary infertility
36	Civil servant	Rabat-Salé-Kénitra	45	Private executive	7	Secondary infertility
35	Housewife	Rabat-Salé-Kénitra	37	Worker	8	primary infertility
38	Housewife	Rabat-Salé-Kénitra	43	Civil servant	3	primary infertility
36	Housewife	Drâa-Tafilalet	41	Employee	7	Secondary infertility
34	Civil servant	Rabat-Salé-Kénitra	32	Employee	10	primary infertility
35	Employee	Tanger-Tétouan-Al Hoceïma	39	Employee	11	primary infertility
37	Civil servant	Rabat-Salé-Kénitra	37	Civil servant	10	primary infertility
35	Private executive	Rabat-Salé-Kénitra	36	Worker	3	primary infertility
37	Housewife	Rabat-Salé-Kénitra	43	Craftswoman / Craftsman	3	primary infertility
34	Housewife	Béni Mellal-Khénifra	57	Civil servant	7	primary infertility
38	Housewife	Rabat-Salé-Kénitra	43	Police, army, security	3	primary infertility
30	Housewife	Casablanca-Settat	58	Private executive	6	primary infertility
33	Employee	Casablanca-Settat	42	Civil servant	3	primary infertility
30	Housewife	Rabat-Salé-Kénitra	47	Worker	2	primary infertility
31	Housewife	Rabat-Salé-Kénitra	52	Worker	3	primary infertility
42	Civil servant	Rabat-Salé-Kénitra	46	Merchant	13	primary infertility
33	Civil servant	Rabat-Salé-Kénitra	33	Worker	3	primary infertility
35	Housewife	Fès-Meknès	40	Employee	3	primary infertility
35	Housewife	Rabat-Salé-Kénitra	47	Worker	2	primary infertility
33	Housewife	Rabat-Salé-Kénitra	45	Worker	3	primary infertility
29	Employee	Tanger-Tétouan-Al Hoceïma	30	Civil servant	2	primary infertility
31	Employee	Rabat-Salé-Kénitra	35	Employee	3	primary infertility
33	Civil servant	Rabat-Salé-Kénitra	45	Farmer	3	primary infertility
35	Housewife	Rabat-Salé-Kénitra	74	Other professions	6	primary infertility
41	Housewife	Casablanca-Settat	43	Employee	11	primary infertility
31	Employee	Fès-Meknès	50	Worker	8	primary infertility
36	Housewife	Drâa-Tafilalet	40	Worker	11	primary infertility
32	Housewife	Rabat-Salé-Kénitra	30	Worker	5	primary infertility
29	Housewife	Rabat-Salé-Kénitra	47	Craftswoman / Craftsman	1	primary infertility
30	Housewife	Rabat-Salé-Kénitra	41	Worker	11	primary infertility
30	Civil servant	Fès-Meknès	49	Police, army, security	5	primary infertility
39	Craftswoman / Craftsman	Tanger-Tétouan-Al Hoceïma	39	Private executive	8	primary infertility
38	Housewife	Rabat-Salé-Kénitra	40	Police, army, security	7	Secondary infertility
34	Housewife	Rabat-Salé-Kénitra	36	Police, army, security	6	primary infertility
42	Civil servant	Rabat-Salé-Kénitra	44	Police, army, security	6	primary infertility
35	Housewife	Casablanca-Settat	51	Employee	7	primary infertility
37	Housewife	Casablanca-Settat	35	Civil servant	4	primary infertility
35	Housewife	Drâa-Tafilalet	40	Employee	6	primary infertility
34	Employee	Casablanca-Settat	43	Employee	6	primary infertility
28	Housewife	Rabat-Salé-Kénitra	32	Police, army, security	3	primary infertility
23	Housewife	Rabat-Salé-Kénitra	42	Employee	2	primary infertility
26	Housewife	Tanger-Tétouan-Al Hoceïma	42	Police, army, security	2	primary infertility
35	Housewife	Rabat-Salé-Kénitra	51	Worker	6	primary infertility
28	Housewife	Rabat-Salé-Kénitra	42	Employee	5	Secondary infertility
30	Civil servant	Casablanca-Settat	32	Worker	1	Secondary infertility
40	Housewife	Casablanca-Settat	39	no profession	10	Secondary infertility
30	Housewife	Rabat-Salé-Kénitra	52	Civil servant	11	primary infertility
40	Civil servant	Rabat-Salé-Kénitra	50	Employee	3	primary infertility
39	Housewife	Fès-Meknès	50	Civil servant	3	Secondary infertility
33	Housewife	Rabat-Salé-Kénitra	34	Civil servant	3	Secondary infertility
38	Housewife	Casablanca-Settat	39	Worker	5	Secondary infertility
31	Housewife	Tanger-Tétouan-Al Hoceïma	36	Civil servant	5	Secondary infertility
38	Housewife	Rabat-Salé-Kénitra	36	Employee	11	primary infertility
34	Private executive	Rabat-Salé-Kénitra	40	Worker	5	primary infertility
35	Housewife	Rabat-Salé-Kénitra	55	Other professions	5	primary infertility
27	Housewife	Laâyoune-Sakia El Hamra	37	Merchant	5	primary infertility
37	Employee	Rabat-Salé-Kénitra	42	Worker	9	primary infertility
24	Housewife	Tanger-Tétouan-Al Hoceïma	37	Merchant	4	primary infertility
39	Civil servant	Fès-Meknès	40	Police, army, security	15	primary infertility
33	Civil servant	Rabat-Salé-Kénitra	40	Merchant	2	Secondary infertility
38	Housewife	Marrakech-Safi	40	Police, army, security	9	Secondary infertility
30	Housewife	Rabat-Salé-Kénitra	45	Police, army, security	6	primary infertility
32	Civil servant	Rabat-Salé-Kénitra	45	Police, army, security	3	primary infertility
37	Housewife	Casablanca-Settat	39	Police, army, security	8	Secondary infertility
33	Housewife	Béni Mellal-Khénifra	33	Worker	5	primary infertility
40	Housewife	Rabat-Salé-Kénitra	40	Worker	16	primary infertility
29	Housewife	Casablanca-Settat	34	Worker	8	primary infertility
30	Housewife	Casablanca-Settat	33	Civil servant	9	primary infertility
39	Housewife	Rabat-Salé-Kénitra	37	Police, army, security	3	primary infertility
23	Other professions	Rabat-Salé-Kénitra	59	no profession	1	primary infertility
30	Housewife	Béni Mellal-Khénifra	33	Civil servant	9	primary infertility
26	Housewife	Fès-Meknès	36	Police, army, security	8	primary infertility
35	Housewife	Rabat-Salé-Kénitra	29	Employee	4	primary infertility
26	Housewife	Rabat-Salé-Kénitra	32	Civil servant	6	primary infertility
39	Housewife	Fès-Meknès	45	Worker	4	Secondary infertility
37	Craftswoman / Craftsman	Rabat-Salé-Kénitra	46	Police, army, security	2	primary infertility
24	Housewife	Fès-Meknès	32	Civil servant	2	primary infertility
37	Private executive	Fès-Meknès	42	Merchant	2	primary infertility
31	Housewife	Drâa-Tafilalet	47	Civil servant	3	primary infertility
36	Housewife	Casablanca-Settat	43	Police, army, security	2	primary infertility
33	Housewife	Rabat-Salé-Kénitra	60	Civil servant	7	primary infertility
35	Civil servant	Dakhla-Oued Ed-Dahab	48	Private executive	12	primary infertility
37	Housewife	Rabat-Salé-Kénitra	35	Civil servant	7	primary infertility
28	Housewife	Rabat-Salé-Kénitra	36	Police, army, security	6	primary infertility
21	Housewife	Drâa-Tafilalet	31	Farmer	7	primary infertility
33	Private executive	Rabat-Salé-Kénitra	51	Craftswoman / Craftsman	6	primary infertility
31	Housewife	Rabat-Salé-Kénitra	34	Worker	5	primary infertility
39	Housewife	Drâa-Tafilalet	42	Worker	10	primary infertility
43	Private executive	Casablanca-Settat	40	Police, army, security	2	primary infertility
37	Housewife	Laâyoune-Sakia El Hamra	36	Worker	13	primary infertility
41	Housewife	Rabat-Salé-Kénitra	41	no profession	13	primary infertility
37	Housewife	Rabat-Salé-Kénitra	48	Merchant	11	Secondary infertility
39	Housewife	Rabat-Salé-Kénitra	42	Employee	11	Secondary infertility
28	Housewife	Tanger-Tétouan-Al Hoceïma	50	Worker	9	Secondary infertility
41	Housewife	Rabat-Salé-Kénitra	48	Employee	11	Secondary infertility
31	Housewife	Rabat-Salé-Kénitra	46	Merchant	9	Secondary infertility
35	Housewife	Rabat-Salé-Kénitra	44	Merchant	5	Secondary infertility
37	Housewife	Rabat-Salé-Kénitra	39	Worker	11	Secondary infertility
20	Housewife	Fès-Meknès	45	Police, army, security	3	primary infertility
31	Worker	Rabat-Salé-Kénitra	32	Worker	6	primary infertility
29	Housewife	Rabat-Salé-Kénitra	37	Civil servant	3	primary infertility
41	Housewife	Marrakech-Safi	51	Civil servant	10	primary infertility
38	Housewife	L'Oriental	45	Civil servant	3	primary infertility
37	Housewife	Rabat-Salé-Kénitra	39	Employee	3	primary infertility
32	Housewife	Casablanca-Settat	45	Private executive	3	primary infertility
23	Housewife	Rabat-Salé-Kénitra	38	Merchant	2	primary infertility
28	Housewife	Fès-Meknès	41	Employee	3	primary infertility
37	Housewife	Casablanca-Settat	33	Employee	1	primary infertility
39	Housewife	L'Oriental	40	Merchant	3	primary infertility
30	Housewife	Marrakech-Safi	46	Civil servant	3	primary infertility
37	Housewife	Rabat-Salé-Kénitra	41	Civil servant	19	primary infertility
29	Housewife	Rabat-Salé-Kénitra	32	Police, army, security	9	primary infertility
37	Housewife	Rabat-Salé-Kénitra	38	Worker	10	primary infertility
35	Civil servant	Rabat-Salé-Kénitra	41	Merchant	9	primary infertility
31	Housewife	Tanger-Tétouan-Al Hoceïma	37	Civil servant	7	primary infertility
41	Housewife	Rabat-Salé-Kénitra	47	Employee	9	primary infertility
31	Employee	Casablanca-Settat	36	Civil servant	5	primary infertility
38	Housewife	Rabat-Salé-Kénitra	43	Craftswoman / Craftsman	9	primary infertility
40	Employee	Casablanca-Settat	44	Civil servant	12	primary infertility
28	Police, army, security	Rabat-Salé-Kénitra	42	Craftswoman / Craftsman	2	primary infertility
32	Housewife	Fès-Meknès	47	Employee	6	Secondary infertility
32	Housewife	Laâyoune-Sakia El Hamra	48	Police, army, security	6	primary infertility
35	Housewife	Rabat-Salé-Kénitra	50	Private executive	3	primary infertility
30	Employee	Rabat-Salé-Kénitra	43	Worker	6	primary infertility
30	Housewife	Guelmim-Oued Noun	40	Private executive	6	primary infertility
36	Craftswoman / Craftsman	Fès-Meknès	40	Merchant	1	primary infertility
41	Housewife	Rabat-Salé-Kénitra	37	Employee	9	primary infertility
41	Housewife	Rabat-Salé-Kénitra	45	Worker	6	primary infertility
42	Housewife	Rabat-Salé-Kénitra	46	Worker	2	primary infertility
32	Housewife	Tanger-Tétouan-Al Hoceïma	57	Worker	1	primary infertility
36	Housewife	Casablanca-Settat	43	Police, army, security	1	primary infertility
21	Housewife	Rabat-Salé-Kénitra	43	no profession	1	primary infertility
31	Employee	Rabat-Salé-Kénitra	29	Merchant	2	primary infertility
37	Employee	Other countries	47	Civil servant	3	primary infertility
32	Police, army, security	Rabat-Salé-Kénitra	55	Private executive	1	primary infertility
33	Employee	Dakhla-Oued Ed-Dahab	43	Farmer	2	primary infertility
38	Housewife	Rabat-Salé-Kénitra	38	Worker	4	primary infertility
40	Housewife	Rabat-Salé-Kénitra	46	Employee	2	primary infertility
39	Civil servant	Tanger-Tétouan-Al Hoceïma	43	Civil servant	2	primary infertility
40	Housewife	Rabat-Salé-Kénitra	45	Police, army, security	5	primary infertility
37	Employee	Rabat-Salé-Kénitra	35	Police, army, security	3	primary infertility
37	Housewife	Rabat-Salé-Kénitra	36	Craftswoman / Craftsman	6	primary infertility
34	Housewife	Rabat-Salé-Kénitra	43	Civil servant	5	primary infertility
32	Housewife	Drâa-Tafilalet	48	Civil servant	4	primary infertility
28	Housewife	Tanger-Tétouan-Al Hoceïma	45	Private executive	1	primary infertility
33	Housewife	Rabat-Salé-Kénitra	39	Civil servant	2	primary infertility
32	Employee	Casablanca-Settat	51	Merchant	2	primary infertility
26	Housewife	Casablanca-Settat	37	Worker	1	primary infertility
29	Housewife	Rabat-Salé-Kénitra	45	Other professions	1	primary infertility
40	Employee	Rabat-Salé-Kénitra	44	Civil servant	2	primary infertility
32	Civil servant	Rabat-Salé-Kénitra	34	Employee	2	primary infertility
22	Housewife	Fès-Meknès	39	Private executive	1	primary infertility
26	Employee	Souss-Massa	34	Employee	1	primary infertility
32	Employee	Rabat-Salé-Kénitra	36	Employee	1	primary infertility
36	Worker	Rabat-Salé-Kénitra	37	Police, army, security	8	Secondary infertility
28	Housewife	Fès-Meknès	35	Worker	5	primary infertility
43	Housewife	Tanger-Tétouan-Al Hoceïma	46	Civil servant	17	primary infertility
40	Housewife	Rabat-Salé-Kénitra	38	Employee	17	primary infertility
37	Civil servant	Rabat-Salé-Kénitra	33	Police, army, security	4	primary infertility
30	Employee	Rabat-Salé-Kénitra	39	Merchant	8	Secondary infertility
37	Craftswoman / Craftsman	Rabat-Salé-Kénitra	36	Police, army, security	15	primary infertility
19	Housewife	Tanger-Tétouan-Al Hoceïma	33	Police, army, security	1	primary infertility
32	Civil servant	Souss-Massa	40	Civil servant	15	primary infertility
25	Housewife	Rabat-Salé-Kénitra	35	Police, army, security	5	primary infertility
26	Housewife	Rabat-Salé-Kénitra	41	Civil servant	6	primary infertility
40	Housewife	Rabat-Salé-Kénitra	41	Worker	18	primary infertility
33	Housewife	Tanger-Tétouan-Al Hoceïma	47	Employee	7	primary infertility
32	Housewife	Rabat-Salé-Kénitra	36	Employee	7	primary infertility
35	Housewife	Béni Mellal-Khénifra	37	Civil servant	4	primary infertility
35	Housewife	Marrakech-Safi	35	Civil servant	7	primary infertility
41	Housewife	Rabat-Salé-Kénitra	50	Police, army, security	22	primary infertility
38	Housewife	Rabat-Salé-Kénitra	40	Employee	7	primary infertility
30	Housewife	Rabat-Salé-Kénitra	31	Employee	10	primary infertility
30	Housewife	Rabat-Salé-Kénitra	50	Employee	6	primary infertility
34	Housewife	Fès-Meknès	53	Employee	6	primary infertility
30	Housewife	Casablanca-Settat	42	Merchant	8	primary infertility
40	Civil servant	Rabat-Salé-Kénitra	43	Police, army, security	9	primary infertility
32	Civil servant	Rabat-Salé-Kénitra	36	Employee	8	primary infertility
36	Police, army, security	Rabat-Salé-Kénitra	38	Employee	7	primary infertility
39	Housewife	Rabat-Salé-Kénitra	49	Police, army, security	14	primary infertility
33	Civil servant	Rabat-Salé-Kénitra	34	no profession	6	primary infertility
26	Housewife	L'Oriental	39	Employee	4	primary infertility
35	Civil servant	Casablanca-Settat	50	Employee	6	Secondary infertility
36	Housewife	Rabat-Salé-Kénitra	42	Employee	17	primary infertility
34	Civil servant	Fès-Meknès	30	Private executive	7	primary infertility
27	Housewife	Souss-Massa	57	Other professions	6	primary infertility
42	Housewife	Rabat-Salé-Kénitra	56	Employee	3	primary infertility
31	Civil servant	Casablanca-Settat	33	Civil servant	3	primary infertility
31	Civil servant	Casablanca-Settat	53	Civil servant	10	primary infertility
40	Housewife	Rabat-Salé-Kénitra	34	no profession	9	primary infertility
31	Civil servant	Fès-Meknès	37	Employee	9	primary infertility
29	Civil servant	Casablanca-Settat	56	no profession	9	primary infertility
35	Employee	Rabat-Salé-Kénitra	47	Worker	10	primary infertility
36	Housewife	Rabat-Salé-Kénitra	41	Merchant	8	Secondary infertility
32	Housewife	Rabat-Salé-Kénitra	43	Merchant	8	Secondary infertility
42	Housewife	Rabat-Salé-Kénitra	44	Merchant	20	Secondary infertility
31	Housewife	Rabat-Salé-Kénitra	51	Civil servant	3	primary infertility
34	Housewife	Rabat-Salé-Kénitra	34	Civil servant	5	primary infertility
25	Housewife	Souss-Massa	38	Craftswoman / Craftsman	5	primary infertility
38	Housewife	Rabat-Salé-Kénitra	43	Private executive	5	primary infertility
33	Employee	Rabat-Salé-Kénitra	39	Merchant	6	primary infertility
40	Housewife	Rabat-Salé-Kénitra	63	Civil servant	21	primary infertility
33	Civil servant	Rabat-Salé-Kénitra	31	Civil servant	11	primary infertility
35	Housewife	Tanger-Tétouan-Al Hoceïma	41	Civil servant	4	primary infertility
36	Housewife	Rabat-Salé-Kénitra	43	Worker	11	primary infertility
25	Housewife	Rabat-Salé-Kénitra	32	Civil servant	2	Secondary infertility
35	Housewife	Rabat-Salé-Kénitra	42	Employee	8	Secondary infertility
31	Housewife	Tanger-Tétouan-Al Hoceïma	48	Police, army, security	8	Secondary infertility
37	Housewife	Rabat-Salé-Kénitra	35	Police, army, security	8	Secondary infertility
42	Housewife	Rabat-Salé-Kénitra	43	Worker	20	primary infertility
28	Housewife	Rabat-Salé-Kénitra	34	Civil servant	9	primary infertility
39	Housewife	Rabat-Salé-Kénitra	37	Employee	5	primary infertility
26	Housewife	Rabat-Salé-Kénitra	37	Police, army, security	6	primary infertility
39	Housewife	Rabat-Salé-Kénitra	49	Employee	8	primary infertility
41	Employee	Rabat-Salé-Kénitra	49	no profession	15	primary infertility
33	Housewife	Rabat-Salé-Kénitra	33	Employee	7	primary infertility
36	Housewife	Casablanca-Settat	34	Worker	17	primary infertility
33	Housewife	Rabat-Salé-Kénitra	43	Worker	1	Secondary infertility
30	Housewife	L'Oriental	43	Worker	4	primary infertility
42	Craftswoman / Craftsman	Fès-Meknès	46	Worker	7	primary infertility
36	Private executive	Fès-Meknès	36	Private executive	8	primary infertility
38	Housewife	Rabat-Salé-Kénitra	48	Civil servant	8	primary infertility
43	Civil servant	Rabat-Salé-Kénitra	56	Civil servant	2	primary infertility
38	Civil servant	Rabat-Salé-Kénitra	40	Worker	1	primary infertility
39	Civil servant	Rabat-Salé-Kénitra	47	Worker	1	primary infertility
34	Housewife	Béni Mellal-Khénifra	40	Worker	3	primary infertility
37	Housewife	L'Oriental	36	Civil servant	7	primary infertility
37	Housewife	Rabat-Salé-Kénitra	40	Merchant	5	primary infertility
38	Housewife	Béni Mellal-Khénifra	36	Worker	5	primary infertility
40	Housewife	Fès-Meknès	40	Employee	15	primary infertility
32	Housewife	Béni Mellal-Khénifra	36	Civil servant	5	primary infertility
33	Housewife	Rabat-Salé-Kénitra	39	Police, army, security	5	primary infertility
33	Housewife	Rabat-Salé-Kénitra	43	Civil servant	6	primary infertility
35	Housewife	Rabat-Salé-Kénitra	36	Employee	10	primary infertility
36	Private executive	Rabat-Salé-Kénitra	41	Farmer	7	primary infertility
32	Housewife	Rabat-Salé-Kénitra	34	Worker	8	primary infertility
29	Housewife	Souss-Massa	29	Employee	6	primary infertility
31	Employee	Rabat-Salé-Kénitra	35	Worker	6	Secondary infertility
31	Private executive	Souss-Massa	34	Private executive	4	primary infertility
33	Private executive	Rabat-Salé-Kénitra	36	Police, army, security	5	primary infertility
37	Housewife	Rabat-Salé-Kénitra	45	Civil servant	2	primary infertility
32	Civil servant	Rabat-Salé-Kénitra	43	Civil servant	5	primary infertility
42	Civil servant	Rabat-Salé-Kénitra	36	Police, army, security	9	primary infertility
25	Housewife	Casablanca-Settat	37	Police, army, security	7	primary infertility
31	Housewife	Rabat-Salé-Kénitra	42	Merchant	4	Secondary infertility
29	Housewife	Tanger-Tétouan-Al Hoceïma	46	Worker	4	primary infertility
36	Housewife	Drâa-Tafilalet	45	Worker	7	Secondary infertility
39	Craftswoman / Craftsman	Rabat-Salé-Kénitra	38	Private executive	7	primary infertility
36	Housewife	Rabat-Salé-Kénitra	44	Farmer	4	primary infertility
31	Civil servant	Béni Mellal-Khénifra	33	Police, army, security	5	primary infertility
39	Employee	Rabat-Salé-Kénitra	36	Police, army, security	3	Secondary infertility
39	Craftswoman / Craftsman	Marrakech-Safi	41	Employee	4	primary infertility
33	Private executive	Casablanca-Settat	34	Police, army, security	6	primary infertility
39	Housewife	Rabat-Salé-Kénitra	40	Worker	4	Secondary infertility
36	Civil servant	Fès-Meknès	44	Worker	2	primary infertility
34	Housewife	Tanger-Tétouan-Al Hoceïma	41	Police, army, security	16	primary infertility
31	Housewife	L'Oriental	48	Police, army, security	4	Secondary infertility
29	Housewife	Marrakech-Safi	38	Civil servant	5	primary infertility
30	Housewife	Fès-Meknès	55	Worker	2	primary infertility
37	Housewife	Rabat-Salé-Kénitra	33	Worker	2	primary infertility
38	Housewife	Tanger-Tétouan-Al Hoceïma	65	Civil servant	7	primary infertility
40	Employee	Rabat-Salé-Kénitra	53	Civil servant	2	primary infertility
41	Craftswoman / Craftsman	Rabat-Salé-Kénitra	45	Employee	8	primary infertility
36	Housewife	L'Oriental	32	Craftswoman / Craftsman	4	primary infertility
32	Housewife	Rabat-Salé-Kénitra	44	Worker	3	Secondary infertility
41	Housewife	Rabat-Salé-Kénitra	45	Employee	2	Secondary infertility
41	Employee	Rabat-Salé-Kénitra	52	Civil servant	2	primary infertility
43	Civil servant	Rabat-Salé-Kénitra	52	Employee	22	primary infertility
30	Housewife	L'Oriental	30	Civil servant	8	primary infertility
18	Housewife	Rabat-Salé-Kénitra	42	Craftswoman / Craftsman	1	primary infertility
42	Civil servant	Béni Mellal-Khénifra	45	Merchant	16	primary infertility
27	Housewife	Rabat-Salé-Kénitra	36	Private executive	7	primary infertility
25	Housewife	Rabat-Salé-Kénitra	37	Craftswoman / Craftsman	6	primary infertility
40	Housewife	Casablanca-Settat	52	Civil servant	5	primary infertility
40	Housewife	Rabat-Salé-Kénitra	49	Worker	5	primary infertility
26	Merchant	Rabat-Salé-Kénitra	41	Police, army, security	5	primary infertility
40	Housewife	Rabat-Salé-Kénitra	38	Employee	3	Secondary infertility
30	Housewife	Rabat-Salé-Kénitra	34	Police, army, security	8	primary infertility
37	Private executive	Fès-Meknès	44	Worker	8	primary infertility
28	Private executive	Rabat-Salé-Kénitra	28	Civil servant	7	primary infertility
28	Housewife	Casablanca-Settat	34	Police, army, security	5	primary infertility
40	Housewife	Casablanca-Settat	33	Employee	8	primary infertility
41	Housewife	Tanger-Tétouan-Al Hoceïma	48	Worker	9	primary infertility
39	Housewife	Rabat-Salé-Kénitra	43	Employee	12	primary infertility
32	Housewife	Rabat-Salé-Kénitra	31	Worker	7	Secondary infertility
34	Housewife	L'Oriental	39	Police, army, security	10	primary infertility
30	Private executive	Casablanca-Settat	41	Employee	10	primary infertility
32	Civil servant	Rabat-Salé-Kénitra	55	Civil servant	4	primary infertility
33	Housewife	Rabat-Salé-Kénitra	48	Employee	4	primary infertility
33	Employee	Rabat-Salé-Kénitra	44	Civil servant	8	primary infertility
29	Housewife	Béni Mellal-Khénifra	33	Farmer	7	primary infertility
41	Housewife	L'Oriental	39	Police, army, security	8	primary infertility
38	Housewife	Fès-Meknès	40	Worker	9	primary infertility
26	Housewife	Fès-Meknès	34	Merchant	6	primary infertility
41	Housewife	Rabat-Salé-Kénitra	37	Civil servant	10	primary infertility
39	Employee	Rabat-Salé-Kénitra	53	Civil servant	6	primary infertility
27	Housewife	Marrakech-Safi	54	Worker	6	primary infertility
32	Housewife	Rabat-Salé-Kénitra	51	Employee	6	primary infertility
37	Housewife	Rabat-Salé-Kénitra	45	Employee	6	primary infertility
40	Housewife	Rabat-Salé-Kénitra	54	Civil servant	10	Secondary infertility
32	Housewife	Casablanca-Settat	51	Worker	1	primary infertility
36	Housewife	Rabat-Salé-Kénitra	46	Employee	6	primary infertility
40	Housewife	Marrakech-Safi	44	Civil servant	1	primary infertility
38	Housewife	Rabat-Salé-Kénitra	36	Employee	1	primary infertility
40	Housewife	Rabat-Salé-Kénitra	48	Police, army, security	1	primary infertility
32	Housewife	Fès-Meknès	36	Private executive	3	primary infertility
39	Housewife	Fès-Meknès	46	Civil servant	1	primary infertility
32	Civil servant	Rabat-Salé-Kénitra	40	Merchant	4	primary infertility
30	Housewife	Rabat-Salé-Kénitra	34	Police, army, security	1	primary infertility
32	Housewife	Rabat-Salé-Kénitra	42	Worker	2	primary infertility
39	Civil servant	L'Oriental	44	Employee	5	primary infertility
41	Civil servant	Rabat-Salé-Kénitra	39	Police, army, security	5	primary infertility
28	Housewife	Rabat-Salé-Kénitra	38	Employee	1	primary infertility
33	Private executive	Rabat-Salé-Kénitra	40	Employee	1	primary infertility
37	Civil servant	Casablanca-Settat	50	Merchant	2	primary infertility
43	Employee	Casablanca-Settat	42	Civil servant	15	primary infertility
25	Craftswoman / Craftsman	Rabat-Salé-Kénitra	41	Civil servant	2	primary infertility
27	Employee	Rabat-Salé-Kénitra	36	Police, army, security	1	primary infertility
29	Housewife	Rabat-Salé-Kénitra	32	Craftswoman / Craftsman	3	primary infertility
34	Housewife	Rabat-Salé-Kénitra	51	Worker	5	primary infertility
30	Housewife	Rabat-Salé-Kénitra	43	Police, army, security	2	primary infertility
35	Housewife	Rabat-Salé-Kénitra	41	Worker	1	primary infertility
35	Private executive	Rabat-Salé-Kénitra	40	Police, army, security	6	Secondary infertility
29	Housewife	Rabat-Salé-Kénitra	37	Civil servant	3	Secondary infertility
35	Housewife	Dakhla-Oued Ed-Dahab	37	Employee	4	Secondary infertility
36	Housewife	Fès-Meknès	38	Worker	5	Secondary infertility
35	Housewife	Drâa-Tafilalet	46	Worker	4	Secondary infertility
38	Housewife	Rabat-Salé-Kénitra	46	Employee	9	Secondary infertility
30	Civil servant	Fès-Meknès	32	Police, army, security	2	Secondary infertility
31	Merchant	Rabat-Salé-Kénitra	35	Employee	4	Secondary infertility
28	Housewife	Casablanca-Settat	48	Police, army, security	6	Secondary infertility
28	Housewife	Rabat-Salé-Kénitra	60	Employee	4	Secondary infertility
39	Housewife	Drâa-Tafilalet	37	Employee	1	Secondary infertility
28	Housewife	Rabat-Salé-Kénitra	39	Employee	5	primary infertility
39	Housewife	Rabat-Salé-Kénitra	38	Worker	3	primary infertility
38	Housewife	Rabat-Salé-Kénitra	38	Civil servant	4	primary infertility
34	Housewife	Tanger-Tétouan-Al Hoceïma	33	Worker	4	primary infertility
37	Housewife	Souss-Massa	35	Merchant	2	primary infertility
37	Civil servant	Marrakech-Safi	44	Employee	4	primary infertility
31	Housewife	Casablanca-Settat	42	Worker	2	primary infertility
25	Housewife	Tanger-Tétouan-Al Hoceïma	28	Merchant	1	Secondary infertility
37	Civil servant	Other countries	40	Worker	5	Secondary infertility
43	Housewife	Drâa-Tafilalet	50	Civil servant	1	Secondary infertility
38	Housewife	Béni Mellal-Khénifra	43	Merchant	2	Secondary infertility
31	Housewife	Rabat-Salé-Kénitra	36	Employee	3	Secondary infertility
41	Housewife	Fès-Meknès	40	Worker	1	Secondary infertility
39	Housewife	Fès-Meknès	64	Employee	1	Secondary infertility
30	Civil servant	L'Oriental	35	Craftswoman / Craftsman	9	Secondary infertility
25	Housewife	Marrakech-Safi	34	Worker	3	primary infertility
30	Housewife	Rabat-Salé-Kénitra	39	Worker	2	primary infertility
33	Housewife	Rabat-Salé-Kénitra	38	Employee	4	primary infertility
33	Housewife	Fès-Meknès	40	Worker	4	primary infertility
27	Housewife	Rabat-Salé-Kénitra	44	Farmer	4	primary infertility
36	Housewife	Tanger-Tétouan-Al Hoceïma	53	Civil servant	7	Secondary infertility
40	Merchant	Rabat-Salé-Kénitra	41	Worker	5	primary infertility
41	Housewife	L'Oriental	58	Police, army, security	8	primary infertility
43	Housewife	Rabat-Salé-Kénitra	50	Worker	10	Secondary infertility
34	Housewife	Rabat-Salé-Kénitra	35	Civil servant	4	primary infertility
24	Housewife	Rabat-Salé-Kénitra	51	Worker	4	primary infertility
39	Housewife	Tanger-Tétouan-Al Hoceïma	36	Civil servant	4	primary infertility
34	Housewife	Tanger-Tétouan-Al Hoceïma	43	Worker	5	primary infertility
30	Housewife	Tanger-Tétouan-Al Hoceïma	43	Civil servant	5	primary infertility
34	Housewife	Rabat-Salé-Kénitra	43	Employee	4	primary infertility
22	Housewife	Rabat-Salé-Kénitra	32	Worker	1	primary infertility
25	Housewife	Rabat-Salé-Kénitra	38	Employee	1	primary infertility
38	Housewife	Fès-Meknès	58	Police, army, security	9	primary infertility
32	Housewife	Rabat-Salé-Kénitra	57	Craftswoman / Craftsman	2	primary infertility
27	Housewife	L'Oriental	55	Worker	2	primary infertility
28	Housewife	Marrakech-Safi	43	Merchant	5	primary infertility
41	Housewife	Tanger-Tétouan-Al Hoceïma	47	Worker	7	primary infertility
39	Civil servant	Rabat-Salé-Kénitra	37	Civil servant	6	Secondary infertility
30	Housewife	Marrakech-Safi	41	Worker	12	primary infertility
34	Housewife	Rabat-Salé-Kénitra	43	Farmer	9	primary infertility
26	Housewife	Rabat-Salé-Kénitra	34	Employee	9	primary infertility
27	Housewife	Casablanca-Settat	48	Merchant	7	primary infertility
23	Housewife	Casablanca-Settat	36	Worker	3	primary infertility
40	Housewife	Laâyoune-Sakia El Hamra	40	Merchant	3	primary infertility
41	Housewife	Drâa-Tafilalet	42	Employee	21	primary infertility
32	Worker	Rabat-Salé-Kénitra	41	Worker	1	Secondary infertility
40	Housewife	Rabat-Salé-Kénitra	43	Worker	11	Secondary infertility
42	Merchant	Rabat-Salé-Kénitra	41	Farmer	9	Secondary infertility
40	Housewife	Fès-Meknès	42	Worker	7	Secondary infertility
24	Housewife	Marrakech-Safi	34	Police, army, security	2	Secondary infertility
33	Housewife	L'Oriental	52	Civil servant	1	Secondary infertility
37	Civil servant	Rabat-Salé-Kénitra	38	Worker	1	Secondary infertility
41	Civil servant	Drâa-Tafilalet	48	Worker	1	Secondary infertility
32	Housewife	Casablanca-Settat	51	no profession	4	primary infertility
31	Housewife	Casablanca-Settat	37	Civil servant	7	primary infertility
32	Housewife	Casablanca-Settat	33	Worker	13	primary infertility
35	Housewife	Rabat-Salé-Kénitra	40	Police, army, security	8	primary infertility
39	Housewife	Marrakech-Safi	43	Employee	9	primary infertility
35	Housewife	Casablanca-Settat	34	Employee	5	primary infertility
33	Civil servant	Fès-Meknès	37	Civil servant	11	primary infertility
34	Housewife	Tanger-Tétouan-Al Hoceïma	41	Worker	13	primary infertility
28	Housewife	Casablanca-Settat	33	Police, army, security	5	primary infertility
39	Housewife	Rabat-Salé-Kénitra	41	Worker	1	Secondary infertility
26	Housewife	Rabat-Salé-Kénitra	44	Civil servant	5	primary infertility
37	Housewife	Rabat-Salé-Kénitra	50	Worker	4	Secondary infertility
28	Housewife	Drâa-Tafilalet	37	Employee	4	Secondary infertility
40	Worker	Rabat-Salé-Kénitra	53	Merchant	1	Secondary infertility
36	Housewife	Drâa-Tafilalet	34	Employee	16	primary infertility
40	Housewife	Rabat-Salé-Kénitra	45	Worker	9	primary infertility
37	Housewife	Casablanca-Settat	37	Worker	10	primary infertility
35	Housewife	Fès-Meknès	37	Worker	7	primary infertility
34	Civil servant	Rabat-Salé-Kénitra	34	Police, army, security	3	Secondary infertility
36	Civil servant	Fès-Meknès	38	Civil servant	1	Secondary infertility
29	Housewife	Tanger-Tétouan-Al Hoceïma	45	Private executive	5	primary infertility
41	Housewife	Rabat-Salé-Kénitra	41	Police, army, security	11	primary infertility
39	Craftswoman / Craftsman	Rabat-Salé-Kénitra	39	Worker	15	primary infertility
25	Housewife	Rabat-Salé-Kénitra	26	Worker	2	Secondary infertility
35	Employee	Rabat-Salé-Kénitra	44	Worker	5	Secondary infertility
31	Housewife	Rabat-Salé-Kénitra	32	Employee	13	primary infertility
37	Housewife	Marrakech-Safi	43	Civil servant	12	primary infertility
38	Civil servant	Marrakech-Safi	37	Civil servant	2	Secondary infertility
27	Other professions	Rabat-Salé-Kénitra	43	Worker	8	primary infertility
38	Housewife	Rabat-Salé-Kénitra	44	Other professions	1	Secondary infertility
28	Housewife	Fès-Meknès	41	Civil servant	10	primary infertility
38	Housewife	Fès-Meknès	56	Worker	11	primary infertility
26	Housewife	Souss-Massa	30	Police, army, security	6	primary infertility
36	Housewife	Fès-Meknès	36	Police, army, security	7	primary infertility
41	Employee	Rabat-Salé-Kénitra	39	Worker	21	primary infertility
36	Police, army, security	Rabat-Salé-Kénitra	49	Civil servant	8	primary infertility
32	Housewife	Rabat-Salé-Kénitra	53	Employee	8	primary infertility
41	Employee	Rabat-Salé-Kénitra	41	Worker	8	primary infertility
29	Housewife	Fès-Meknès	29	Craftswoman / Craftsman	8	primary infertility
32	Housewife	Rabat-Salé-Kénitra	34	Craftswoman / Craftsman	7	primary infertility
37	Housewife	Rabat-Salé-Kénitra	53	Worker	7	primary infertility
34	Housewife	Tanger-Tétouan-Al Hoceïma	45	Worker	9	Secondary infertility
34	Craftswoman / Craftsman	Casablanca-Settat	35	Worker	9	Secondary infertility
28	Housewife	Rabat-Salé-Kénitra	37	Craftswoman / Craftsman	7	primary infertility
40	Housewife	Rabat-Salé-Kénitra	39	Merchant	20	primary infertility
32	Housewife	Rabat-Salé-Kénitra	35	Worker	16	primary infertility
29	Worker	Rabat-Salé-Kénitra	44	Worker	2	primary infertility
32	Housewife	Rabat-Salé-Kénitra	47	Merchant	7	primary infertility
36	Civil servant	Béni Mellal-Khénifra	38	Civil servant	7	primary infertility
28	Housewife	Rabat-Salé-Kénitra	33	Worker	9	primary infertility
37	Housewife	Fès-Meknès	45	no profession	17	primary infertility
41	Housewife	Rabat-Salé-Kénitra	37	Police, army, security	20	primary infertility
32	Housewife	Fès-Meknès	33	Police, army, security	13	primary infertility
38	Housewife	Souss-Massa	44	Employee	13	primary infertility
39	Housewife	L'Oriental	51	Employee	13	primary infertility
41	Housewife	L'Oriental	42	Employee	20	primary infertility
37	Employee	Guelmim-Oued Noun	40	Worker	4	Secondary infertility
26	Housewife	Casablanca-Settat	34	Worker	2	primary infertility
25	Housewife	Marrakech-Safi	52	Private executive	7	primary infertility
42	Housewife	Rabat-Salé-Kénitra	45	Police, army, security	18	Secondary infertility
39	Housewife	Drâa-Tafilalet	42	Worker	1	primary infertility
36	Housewife	Tanger-Tétouan-Al Hoceïma	45	Employee	2	primary infertility
41	Housewife	Rabat-Salé-Kénitra	40	Merchant	1	primary infertility
25	Housewife	Rabat-Salé-Kénitra	48	Civil servant	1	primary infertility
33	Civil servant	Fès-Meknès	44	Private executive	3	primary infertility
28	Housewife	Casablanca-Settat	54	Worker	5	primary infertility
41	Worker	Marrakech-Safi	42	no profession	4	primary infertility
34	Housewife	Marrakech-Safi	40	no profession	1	primary infertility
41	Housewife	Marrakech-Safi	37	Police, army, security	1	primary infertility
31	Housewife	Rabat-Salé-Kénitra	40	Police, army, security	1	primary infertility
34	Housewife	Rabat-Salé-Kénitra	36	Worker	12	primary infertility
25	Housewife	Rabat-Salé-Kénitra	44	no profession	7	primary infertility
33	Housewife	Fès-Meknès	37	Worker	5	primary infertility
36	Housewife	Casablanca-Settat	40	Police, army, security	3	primary infertility
28	Housewife	Fès-Meknès	41	no profession	7	primary infertility
38	Housewife	Casablanca-Settat	46	no profession	2	primary infertility
41	Housewife	Rabat-Salé-Kénitra	41	Worker	20	primary infertility
31	Housewife	Tanger-Tétouan-Al Hoceïma	31	Worker	10	primary infertility
32	Housewife	Rabat-Salé-Kénitra	29	Employee	7	primary infertility
37	Housewife	Fès-Meknès	50	Police, army, security	2	primary infertility
33	Housewife	Rabat-Salé-Kénitra	42	Employee	4	primary infertility
32	Housewife	Drâa-Tafilalet	43	Worker	4	primary infertility
40	Worker	Tanger-Tétouan-Al Hoceïma	37	Police, army, security	20	primary infertility
35	Housewife	Rabat-Salé-Kénitra	45	Worker	1	primary infertility
26	Housewife	Rabat-Salé-Kénitra	31	Worker	7	primary infertility
27	Housewife	Laâyoune-Sakia El Hamra	43	Civil servant	7	primary infertility
36	Housewife	Rabat-Salé-Kénitra	42	Worker	7	primary infertility
35	Civil servant	Souss-Massa	43	Civil servant	8	primary infertility
33	Worker	Rabat-Salé-Kénitra	56	Civil servant	10	primary infertility
28	Housewife	Tanger-Tétouan-Al Hoceïma	31	Civil servant	3	Secondary infertility
41	Civil servant	Rabat-Salé-Kénitra	44	Private executive	10	Secondary infertility
35	Housewife	Fès-Meknès	39	Police, army, security	4	Secondary infertility
41	Merchant	Tanger-Tétouan-Al Hoceïma	50	Employee	4	Secondary infertility
34	Private executive	Fès-Meknès	39	Police, army, security	2	Secondary infertility
34	Housewife	Rabat-Salé-Kénitra	41	Merchant	1	Secondary infertility
27	Housewife	Rabat-Salé-Kénitra	46	Worker	1	Secondary infertility
33	Worker	Rabat-Salé-Kénitra	31	Merchant	5	Secondary infertility
27	Worker	Rabat-Salé-Kénitra	41	Worker	4	Secondary infertility
40	Housewife	Rabat-Salé-Kénitra	39	Employee	9	Secondary infertility
37	Housewife	Rabat-Salé-Kénitra	43	Employee	4	Secondary infertility
33	Police, army, security	Rabat-Salé-Kénitra	35	Worker	10	Secondary infertility
34	Police, army, security	Casablanca-Settat	48	Police, army, security	4	Secondary infertility
29	Housewife	Rabat-Salé-Kénitra	38	Employee	1	Secondary infertility
29	Housewife	Rabat-Salé-Kénitra	43	Civil servant	2	Secondary infertility
30	Housewife	Rabat-Salé-Kénitra	42	Worker	4	Secondary infertility
40	Private executive	Tanger-Tétouan-Al Hoceïma	47	Worker	5	Secondary infertility
27	Civil servant	Casablanca-Settat	45	Civil servant	3	Secondary infertility
39	Worker	Tanger-Tétouan-Al Hoceïma	36	Worker	8	Secondary infertility
30	Housewife	Béni Mellal-Khénifra	42	Worker	4	Secondary infertility
38	Worker	Fès-Meknès	44	Employee	6	Secondary infertility
35	Housewife	Tanger-Tétouan-Al Hoceïma	40	Employee	5	Secondary infertility
34	Housewife	Drâa-Tafilalet	42	Police, army, security	4	Secondary infertility
26	Housewife	Marrakech-Safi	43	Employee	2	Secondary infertility
41	Housewife	Rabat-Salé-Kénitra	67	Other professions	4	Secondary infertility
37	Civil servant	Fès-Meknès	26	Merchant	1	Secondary infertility
42	Housewife	Rabat-Salé-Kénitra	35	Worker	4	Secondary infertility
36	Housewife	L'Oriental	42	Merchant	4	Secondary infertility
24	Housewife	Rabat-Salé-Kénitra	55	Worker	1	Secondary infertility
31	Housewife	Rabat-Salé-Kénitra	52	Worker	4	Secondary infertility
42	Housewife	Fès-Meknès	45	Craftswoman / Craftsman	4	Secondary infertility
37	Housewife	Tanger-Tétouan-Al Hoceïma	45	Worker	4	Secondary infertility
32	Housewife	Rabat-Salé-Kénitra	51	Civil servant	2	Secondary infertility
27	Housewife	Rabat-Salé-Kénitra	31	Police, army, security	6	Secondary infertility
31	Other professions	Fès-Meknès	41	Police, army, security	8	Secondary infertility
34	Housewife	Rabat-Salé-Kénitra	35	Worker	1	Secondary infertility
38	Housewife	Fès-Meknès	56	Civil servant	7	Secondary infertility
32	Housewife	Rabat-Salé-Kénitra	45	Worker	7	Secondary infertility
37	Employee	Rabat-Salé-Kénitra	30	Employee	2	Secondary infertility
28	Housewife	Rabat-Salé-Kénitra	41	Worker	5	Secondary infertility
37	Housewife	Casablanca-Settat	41	Merchant	13	primary infertility
21	Housewife	Tanger-Tétouan-Al Hoceïma	41	Employee	2	primary infertility
32	Housewife	Drâa-Tafilalet	42	Worker	2	primary infertility
29	Housewife	Rabat-Salé-Kénitra	51	Worker	2	primary infertility
32	Housewife	Rabat-Salé-Kénitra	37	Other professions	2	primary infertility
40	Merchant	Rabat-Salé-Kénitra	46	Employee	12	primary infertility
38	Housewife	Rabat-Salé-Kénitra	36	Police, army, security	8	primary infertility
32	Housewife	Rabat-Salé-Kénitra	35	Civil servant	4	primary infertility
30	Housewife	Rabat-Salé-Kénitra	44	no profession	7	primary infertility
37	Private executive	Rabat-Salé-Kénitra	43	Worker	7	primary infertility
41	Housewife	Rabat-Salé-Kénitra	50	Private executive	17	primary infertility
38	Housewife	Casablanca-Settat	47	Employee	18	primary infertility
33	Housewife	Rabat-Salé-Kénitra	48	Worker	6	Secondary infertility
32	Housewife	Tanger-Tétouan-Al Hoceïma	34	Merchant	4	primary infertility
39	Private executive	Rabat-Salé-Kénitra	50	Civil servant	4	primary infertility
38	Housewife	Rabat-Salé-Kénitra	39	Employee	4	primary infertility
41	Housewife	Tanger-Tétouan-Al Hoceïma	46	Employee	20	primary infertility
35	Housewife	Guelmim-Oued Noun	40	Other professions	1	primary infertility
35	Housewife	Rabat-Salé-Kénitra	39	Worker	2	primary infertility
31	Civil servant	Fès-Meknès	29	Worker	2	primary infertility
35	Housewife	Béni Mellal-Khénifra	47	Craftswoman / Craftsman	1	primary infertility
29	Private executive	Rabat-Salé-Kénitra	33	Employee	1	primary infertility
40	Housewife	Rabat-Salé-Kénitra	48	Employee	4	primary infertility
30	Private executive	Rabat-Salé-Kénitra	33	Worker	2	primary infertility
33	Housewife	Rabat-Salé-Kénitra	36	Private executive	4	primary infertility
36	Employee	Rabat-Salé-Kénitra	42	Police, army, security	5	primary infertility
31	Housewife	Tanger-Tétouan-Al Hoceïma	39	Civil servant	9	primary infertility
40	Housewife	Marrakech-Safi	40	Police, army, security	20	primary infertility
34	Housewife	Marrakech-Safi	35	Civil servant	8	primary infertility
41	Housewife	Rabat-Salé-Kénitra	40	Merchant	20	primary infertility
36	Housewife	Casablanca-Settat	44	Employee	13	primary infertility
35	Housewife	Rabat-Salé-Kénitra	42	Civil servant	12	primary infertility
30	Housewife	Drâa-Tafilalet	46	Worker	8	primary infertility
30	Housewife	Rabat-Salé-Kénitra	51	Civil servant	9	primary infertility
33	Housewife	Fès-Meknès	37	Worker	12	primary infertility
34	Housewife	Rabat-Salé-Kénitra	55	Worker	9	primary infertility
21	Housewife	Marrakech-Safi	29	Merchant	1	primary infertility
42	Housewife	Rabat-Salé-Kénitra	43	Craftswoman / Craftsman	19	primary infertility
35	Civil servant	Rabat-Salé-Kénitra	44	Worker	7	primary infertility
29	Employee	Other countries	43	Police, army, security	7	primary infertility
36	Housewife	Rabat-Salé-Kénitra	58	Merchant	4	primary infertility
27	Housewife	Rabat-Salé-Kénitra	28	Police, army, security	4	primary infertility
31	Housewife	Rabat-Salé-Kénitra	39	Employee	4	primary infertility
39	Housewife	Casablanca-Settat	44	Farmer	10	primary infertility
43	Worker	Casablanca-Settat	44	Private executive	4	primary infertility
33	Housewife	Fès-Meknès	34	Merchant	4	primary infertility
34	Housewife	Rabat-Salé-Kénitra	44	Worker	4	primary infertility
41	Housewife	Rabat-Salé-Kénitra	63	Employee	11	Secondary infertility
35	Housewife	Rabat-Salé-Kénitra	36	Worker	39	primary infertility
26	Housewife	L'Oriental	40	Employee	3	primary infertility
30	Housewife	Rabat-Salé-Kénitra	41	Civil servant	6	Secondary infertility
35	Employee	Rabat-Salé-Kénitra	44	Merchant	9	primary infertility
33	Housewife	Casablanca-Settat	33	Worker	6	Secondary infertility
25	Housewife	Tanger-Tétouan-Al Hoceïma	38	Other professions	6	primary infertility
41	Housewife	Rabat-Salé-Kénitra	46	Employee	8	primary infertility
40	Housewife	Rabat-Salé-Kénitra	44	Private executive	7	primary infertility
31	Housewife	Rabat-Salé-Kénitra	38	Merchant	10	primary infertility
29	Housewife	Rabat-Salé-Kénitra	35	Employee	5	primary infertility
36	Employee	Casablanca-Settat	42	Employee	1	primary infertility
36	Employee	Rabat-Salé-Kénitra	42	Employee	2	primary infertility
35	Civil servant	Fès-Meknès	37	Worker	2	primary infertility
34	Housewife	Rabat-Salé-Kénitra	42	Private executive	3	primary infertility
42	Housewife	Rabat-Salé-Kénitra	48	Civil servant	4	primary infertility
24	Housewife	Marrakech-Safi	31	Employee	1	primary infertility
42	Housewife	Béni Mellal-Khénifra	40	Craftswoman / Craftsman	2	primary infertility
39	Housewife	Rabat-Salé-Kénitra	34	Merchant	2	primary infertility
35	Housewife	Rabat-Salé-Kénitra	56	Merchant	1	primary infertility
41	Housewife	Rabat-Salé-Kénitra	42	Private executive	2	primary infertility
37	Housewife	Rabat-Salé-Kénitra	37	Police, army, security	2	primary infertility
35	Housewife	Casablanca-Settat	46	Police, army, security	1	primary infertility
40	Civil servant	Casablanca-Settat	43	Civil servant	4	primary infertility
27	Housewife	Casablanca-Settat	44	Employee	9	Secondary infertility
29	Housewife	L'Oriental	42	Worker	1	primary infertility
38	Housewife	Casablanca-Settat	40	Worker	2	primary infertility
34	Housewife	Casablanca-Settat	40	no profession	6	primary infertility
41	Housewife	Rabat-Salé-Kénitra	40	Craftswoman / Craftsman	2	primary infertility
21	Housewife	Fès-Meknès	56	Worker	1	primary infertility
41	Housewife	Drâa-Tafilalet	47	Employee	20	primary infertility
35	Housewife	Rabat-Salé-Kénitra	42	Worker	13	Secondary infertility
24	Housewife	Rabat-Salé-Kénitra	30	Police, army, security	2	primary infertility
33	Housewife	Rabat-Salé-Kénitra	42	Employee	8	primary infertility
37	Housewife	Béni Mellal-Khénifra	38	Police, army, security	4	primary infertility
40	Housewife	Tanger-Tétouan-Al Hoceïma	40	Police, army, security	16	primary infertility
28	Housewife	Rabat-Salé-Kénitra	42	Employee	3	primary infertility
35	Civil servant	Casablanca-Settat	43	Worker	3	primary infertility
42	Private executive	Rabat-Salé-Kénitra	44	Employee	4	primary infertility
32	Employee	Rabat-Salé-Kénitra	45	Civil servant	2	primary infertility
39	Housewife	Rabat-Salé-Kénitra	44	Employee	4	primary infertility
34	Private executive	Rabat-Salé-Kénitra	36	Worker	2	primary infertility
28	Worker	Rabat-Salé-Kénitra	29	Merchant	1	primary infertility
31	Craftswoman / Craftsman	Rabat-Salé-Kénitra	43	Craftswoman / Craftsman	4	primary infertility
34	Housewife	Rabat-Salé-Kénitra	44	Civil servant	4	primary infertility
[truncated: 496 more rows]

## Sheet: Diagnosis
Sperm	HyperPRL	endometriosis	reducedOv Reserve	POF	PCOS	endocrinopathy	HypoHypo	tubal F	Malformation	synechiae	myoma	polyps
1	1	1	0	0	0	0	0	3	1	1	1	1
1	2	1	2	1	1	1	1	1	1	1	1	1
1	1	1	2	1	1	1	1	1	1	1	1	1
1	0	0	0	0	0	0	0	0	2	0	2	0
5	0	0	0	0	0	2	0	0	0	0	0	2
1	1	1	1	1	1	1	1	1	1	1	1	1
13	1	1	1	1	2	1	1	1	1	0	1	1
3	1	6	2	1	1	1	1	2	1	1	1	1
1	2	0	1	1	1	0	1	1	1	1	1	1
1	0	0	0	0	0	0	0	0	2	0	0	0
12	0	0	0	0	0	0	0	0	0	0	2	0
1	1	1	1	1	1	1	1	3	1	1	1	1
8	1	1	1	1	1	1	1	1	1	1	1	1
1	1	1	1	1	1	1	1	1	1	1	1	1
13	1	1	1	1	1	1	1	1	1	1	1	1
1	0	0	0	0	0	0	0	0	0	0	2	0
5	0	0	0	0	0	0	0	0	0	0	2	0
1	0	0	0	0	0	0	0	2	0	0	0	2
1	0	0	0	0	0	0	0	2	0	0	0	0
13	0	0	0	0	0	0	0	1	1	1	1	1
1	0	0	0	0	0	2	0	0	1	0	1	1
1	0	1	0	0	0	0	0	2	0	0	2	0
1	0	0	0	0	0	0	0	1	0	0	0	0
1	0	0	0	0	0	0	0	0	0	0	2	0
1	0	0	0	0	0	0	0	1	1	1	0	0
1	2	0	0	0	0	0	0	0	0	0	0	0
13	0	0	0	0	0	0	0	2	0	0	0	0
1	0	0	0	0	0	0	0	0	0	0	0	0
12	0	0	0	0	0	0	0	1	1	1	1	1
1	0	0	0	0	0	0	0	0	0	0	0	0
1	2										2
13	1	1	0	0	0	0	0	1	1	1	1	1
1	0	0	0	0	0	0	0	0	1	0	1	1
13	0	0	0	0	0	0	0	1	1	1	1	1
1	0	0	0	0	0	0	0	0	0	0	2	0
1	2	1								1	2	1
13	1	1								1	2	1
1	1	1	1	1	1	1	1	1	1	1	1	1
5	0	0	0	0	0	0	0	0	1	0	0	0
1	1	1	1	1	1	1	1	2	1	1	1	1
1	0	0	0	0	0	0	0	1	0	0	0	2
1	1	1	1	1	1	1	1	1	1	1	1	1
12	1	1	1	1	1	1	1	1	1	1	1	1
1	1	1	1	1	1	1	1	1	1	1	1	1
1	0	0	0	0	0	0	0	1	1	0	2	0
1	1	1	1	1	1	1	1	2	1	1	2	1
12	1	1	1	1	1	1	1	1	1	1	1	1
1	2	0	0	0	0	0	0	0	0	0	2	0
1	1	1	1	1	2	1	1	1	1	1	1	1
13	1	1	1	1	2	1	1	1	1	1	1	1
0	0	0	0	0	0	2	0	2	0	0	0	2
1	1	1	1	1	2	1	1	1	1	1	1	1
1	0	0	0	0	0	0	0	1	2	2	2	0
2	1	1	1	1	1	1	1	2	1	1	1	1
13	1	1	1	1	1	1	1	3	1	1	1	1
3	1	1	1	1	2	1	1	1	1	1	1	1
1	1	1	1	1	1	1	1	1	1	1	1	1
1	1	1	1	1	1	1	1	1	1	1	1	1
1	1	4	1	1	1	1	1	2	1	1	1	1
1	1	1	1	1	1	1	1	1	1	1	2	1
3	0	0	0	0	0	0	0	1	1	1	1	1
1	1	1	1	1	1	1	1	1	1	1	1	1
1	2						1				2
5	1	1	1	1	1	1	1	1	1	1	1	1
12	1	1	1	1	1	1	1	2	1	1	1	1
1	1	0	1	1	1	1	1	1	1	1	2	1
3	1	1	1	1	1	1	1	1	1	1	1	1
1	1	1	1	1	1	1	1	2	1	1	1	1
5	1	1	1	1	1	1	1	1	1	1	1	1
12	0	0	0	0	0	0	0	2	0	0	2	0
1	1	0	1	1	1	1	1	3	1	1	1	1
1	1	1	1	1	1	1	1	1	1	1	1	1
0	1	1	1	1	1	1	1	2	1	1	1	1
2	0	0	0	0	0	0	0	0	0	0	0	0
1	0	1	0	0	0	0	0	0	0	2	2	0
13	0	0	0	0	0	0	0	2	0	0	2	0
1	0	0	0	0	0	0	0	0	0	0	0	0
2	1	1	1	1	1	1	1	1	1	1	1	1
5	1	1	1	1	1	1	1	1	1	1	1	1
1	1	1	1	1	1	1	1	2	1	1	1	1
1	0	0	0	0	0	2	0	2	1	1	0	2
13	1	1	1	1	1	1	1	1	1	1	1	1
6	1	5	1	1	1	1	1	1	1	1	1	1
1	1	1	1	1	1	1	1	2	1	1	1	1
1	1	1	1	1	1	1	1	1	1	1	2	1
8	1	1	1	1	1	1	1	1	1	1	1	1
1	1	1	1	1	2	1	1	1	1	1	1	1
1	1	1	1	1	1	1	1	1	1	1	1	1
12	1	1	1	1	1	1	1	1	1	1	1	1
3	1	1	1	1	1	1	1	1	1	1	1	1
13	1	1	1	1	1	1	1	1	1	1	1	1
1	1	1	1	1	1	1	1	1	1	1	1	1
8	1	1	1	1	1	1	1	1	1	1	1	1
1	1	1	1	1	1	1	1	1	1	1	1	1
1	1	1	1	1	1	1	1	1	1	1	1	1
13	1	1	1	1	1	1	1	1	1	1	1	1
1	1	0	1	1	2	1	1	1	1	1	1	1
13	1	1	1	1	1	1	1	1	1	1	1	1
1	1	1	1	1	1	1	1	1	1	1	1	1
1	0	0	0	0	0	0	0	2	0	0	2	0
13	0	0	0	0	0	2	0	0	0	0	0	0
1	1	1	1	1	2	1	1	1	1	1	1	1
1	1	2	2	0	0	0	0	0	1	1	1	1
1	1	1	1	1	1	1	1	1	1	1	1	1
13	1	1	1	1	1	1	1	1	1	1	2	1
1	0	0	0	0	0	0	0	2	0	0	0	2
1	1	1	1	1	2	1	1	1	1	1	1	1
1	1	1	1	1	1	1	1	2	1	1	1	1
1	1	1	1	1	1	1	1	2	1	1	1	1
1	2										2
5	1	1	1	1	1	1	1	2	1	1	1	1
1	1	1	1	1	1	1	1	1	1	1	1	1
13	1	1	1	1	1	1	1	3	1	1	1	1
1	1	1	1	1	2	1	1	1	1	1	1	1
1	1	1	1	1	1	1	1	2	1	1	1	1
1	1	1	1	1	1	1	1	1	1	1	1	1
3	0	2	0	0	0	0	0	0	2	0	2	0
1	1	1	1	1	2	1	1	1	1	1	1	1
1	1	4	1	1	1	1	1	2	1	1	1	1
8	1	1	1	1	1	1	1	1	1	1	1	1
1	1	1	1	1	1	1	1	3	1	1	1	1
13	0	0	0	0	0	2	0	1	1	1	1	1
13	0	0	0	0	0	0	0	2	0	0	2	0
1	1	1	1	1	1	1	1	2	1	1	1	1
1	1	1	1	1	2	1	1	1	1	1	1	1
1	1	1	1	1	2	1	1	1	1	1	1	1
13	2										2
1	0	0	0	0	0	0	0	0	2	0	2	0
3	1	1	1	1	1	1	1	1	1	1	1	1
1	1	1	1	1	1	1	1	1	2	1	1	2
1	0	0	0	0	0	0	0	0	2	0	0	0
1	1	1	1	1	1	1	1	2	1	1	1	1
1	1	1	1	1	1	1	1	1	2	1	1	1
12	1	1	1	1	1	1	1	1	1	1	1	1
1	1	1	1	1	2	1	1	1	1	1	1	1
1	1	1	1	1	1	1	1	3	1	1	1	1
1	1	1	1	1	1	1	1	1	1	2	1	1
1	0	0	0	0	0	0	0	0	2	0	0	2
1	1	1	1	1	1	1	1	2	1	1	1	1
1	1	1	1	1	1	1	1	3	1	1	1	1
1	1	1	1	1	2	1	1	1	1	1	1	1
1	0	0	0	0	0	0	0	0	2	0	0	0
12	1	1	1	1	1	1	1	1	1	1	1	1
1	1	1	1	1	1	1	1	2	1	1	1	1
1	1	1	1	1	1	1	1	3	1	1	1	1
12	1	1	2	1	1	1	1	2	1	1	2	1
1	1	1	1	1	1	1	1	1	1	1	1	1
1	1	1	1	1	1	1	1	1	1	1	1	1
1	1	1	1	1	1	1	1	1	1	1	1	1
1	1	1	1	1	1	1	1	2	1	1	1	1
1	1	1	1	1	1	1	1	1	1	1	1	1
12	1	1	1	1	2	1	1	1	1	1	1	1
1	1	1	1	1	1	1	1	3	1	0	1	1
13	2	1									2
1	1	1	1	1	1	1	1	2	1	1	2	1
2	1	1	1	1	1	1	1	3	1	1	1	1
1	1	1	1	1	1	1	1	2	1	1	1	1
13	1	1	1	1	1	1	1	1	1	1	1	1
1	1	1	1	1	2	1	1	1	1	0	1	1
1	1	1	1	1	1	1	1	2	1	1	1	1
1	1	1	1	1	1	1	1	1	1	1	1	1
1	1	1	1	1	1	1	1	1	1	1	1	1
4	1	1	1	1	1	1	1	3	1	1	1	1
1	1	1	1	1	1	1	1	2	1	1	1	1
1	1	1	1	1	1	1	1	3	1	1	1	1
1	1	1	1	1	1	1	1	1	1	1	1	1
2	1	1	1	1	1	1	1	1	1	1	1	2
1	0	2	0	0	0	0	0	2	2	0	0	0
1	1	1	1	1	1	1	1	1	1	1	1	1
13	1	1	1	1	1	1	1	2	1	1	2	1
1	1	1	1	1	1	1	1	2	1	1	1	1
1	1	1	1	1	1	1	1	2	1	1	1	1
1	1	1	2	1	1	1	1	1	1	1	1	1
1	1	1	2	1	1	1	1	1	1	1	1	1
7	1	1	1	1	1	1	1	3	1	1	1	1
13	1	1	1	1	1	1	1	1	1	1	1	1
1	2	1									2
2	0	0	0	0	0	0	0	0	0	0	0	0
1	1	1	1	2	1	1	1	1	1	1	1	1
13	1	1	1	1	1	1	1	1	1	1	1	1
1	1	1	1	1	1	1	1	1	1	1	1	1
1	1	4	1	1	1	1	1	2	1	1	1	1
2	1	1	1	1	1	1	1	1	1	1	2	1
6	1	1	1	1	1	1	1	1	1	1	2	1
1	1	1	1	1	1	1	1	1	1	1	1	1
4	1	1	1	1	1	1	1	3	1	1	1	1
12	1	1	1	1	1	1	1	1	1	1	1	1
5	1	1	1	1	1	1	1	1	1	1	2	1
1	1	1	1	1	1	1	1	2	1	1	2	1
5	1	1	1	1	2	1	1	1	2	1	1	1
1	1	1	2	1	1	1	1	1	1	1	2	1
1	1	1	1	1	2	1	1	2	1	1	1	1
3	1	1	1	1	1	1	1	1	1	1	1	1
7	0	0	0	0	0	0	0	0	0	0	0	0
8	1	1	1	1	2	1	1	1	1	1	1	1
13	1	1	1	1	1	1	1	2	1	1	1	1
1	2	1	0	0	0	0	0	0	1	1	1	1
1	1	1	1	1	1	1	1	1	1	1	1	1
1	2	1									2
1	1	1	1	2	1	1	1	1	1	1	1	1
1	1	1	2	1	1	1	1	1	1	1	2	1
1	0	0	0	0	0	0	0	1	1	0	0	0
1	0	0	0	0	0	0	0	0	0	0	0	0
13	1	1	2	1	1	1	1	1	1	1	2	1
1	2	1									2
1	0	0	0	0	0	0	0	0	0	0	0	0
1	0	0	0	0	0	2	0	0	0	0	0	0
7	1	1	1	1	1	1	1	1	1	1	1	1
1	1	1	1	1	1	1	1	2	1	1	1	1
1	1	1	1	1	2	1	1	1	1	1	1	1
1	1	1	2	1	1	1	1	1	1	1	1	1
2	1	0	2	1	1	1	1	3	1	1	1	1
13	1	1	1	1	1	1	1	3	1	1	1	1
1	1	1	1	1	1	1	1	1	1	1	1	1
1	1	1	1	1	2	1	2	1	1	1	1	1
2	1	1	1	1	1	1	1	1	1	1	1	1
5	1	1	1	1	1	1	1	1	1	1	1	1
1	1	1	1	1	1	1	1	1	1	1	1	1
1	1	1	1	1	2	1	1	1	1	1	1	1
1	1	1	1	1	1	1	1	1	1	1	1	1
1	1	1	1	1	2	1	1	1	1	1	1	1
1	1	1	1	1	1	1	1	2	1	1	1	1
1	1	1	1	1	1	1	1	1	1	1	1	1
3	1	1	1	1	1	1	1	1	1	1	1	1
13	1	1	1	1	1	1	1	1	1	1	1	1
8	1	1	1	1	1	1	1	1	1	1	1	1
1	1	1	1	1	1	1	1	1	1	1	1	1
1	0	0	0	0	0	2	0	2	2	1	1	1
1	1	1	1	1	2	1	1	1	1	1	1	1
1	1	1	1	1	1	1	1	1	1	1	1	1
1	1	1	1	1	1	1	1	2	1	1	1	1
1	1	5	1	1	1	1	1	1	2	1	1	1
3	1	1	1	1	2	1	1	1	1	1	1	1
1	1	1	1	1	2	1	1	1	1	1	1	1
5	1	1	1	1	1	1	1	1	1	1	1	1
1	1	1	1	1	1	1	1	1	1	1	1	1
13	0	0	0	0	0	0	0	0	0	0	2	0
1	1	1	1	1	2	1	1	1	1	1	1	1
1	0	0	0	0	0	0	0	2	0	0	2	0
13	0	0	0	0	0	0	0	2	0	0	0	0
2	0	0	0	0	0	0	0	1	1	1	1	1
1	1	1	1	1	2	1	1	1	1	1	1	1
1	1	1	2	1	1	1	1	1	1	1	2	1
1	0	0	0	0	0	0	0	0	0	0	0	0
13	0	0	0	0	0	0	0	1	1	1	1	1
1	0	0	0	0	0	0	0	0	0	0	2	0
13	0	0	0	0	0	0	0	1	1	1	1	1
4	1	1	1	1	1	1	1	1	1	1	1	1
1	0	0	0	0	0	0	0	1	1	1	1	1
1	1	1	1	1	1	1	1	1	1	1	1	1
12	0	0	0	0	0	0	0	1	1	1	1	1
1	0	0	0	0	0	0	0	2	0	0	2	0
1	0	0	0	0	0	0	0	1	1	1	1	2
1	0	0	0	0	0	0	0	1	1	1	1	1
13	1	1	1	1	2	1	1	1	1	1	1	1
1	0	0	0	0	0	0	0	1	1	1	1	1
3	1	1	2	1	1	1	1	1	1	1	1	1
13	0	0	0	0	2	0	0	2	0	0	0	0
1	0	0	0	0	0	0	0	1	1	1	1	1
1	0	0	0	0	0	0	0	2	0	0	0	0
1	0	0	0	0	0	0	0	1	1	1	1	1
1	0	0	0	0	0	0	0	0	0	0	0	0
2	1	1	1	1	1	1	1	1	1	1	1	1
7	2	1	1	1	1	2	1	1	1	1	1	1
1	0	0	0	0	0	0	2	2	1	1	1	1
3	1	1	1	1	1	1	1	1	2	2	1	1
1	0	0	0	0	0	0	0	1	1	1	1	1
13	1	1	1	1	1	1	1	1	1	1	1	1
1	0	0	0	0	0	0	0	0	0	0	2	0
3	1	4	1	1	1	1	1	1	1	1	1	1
1	0	0	0	0	0	0	0	1	1	1	1	1
1	1	1	1	1	1	0	0	1	1	1	1	1
2	0	0	0	0	0	0	0	1	1	1	1	1
1	0	0	0	0	0	0	0	1	1	1	1	1
13	0	0	0	0	0	0	0	1	1	1	1	1
1	0	0	0	0	0	0	0	2	0	0	2	0
2	0	0	0	0	0	0	0	2	1	1	1	1
1	1	1	1	1	1	0	0	1	1	1	1	1
1	1	1	1	1	1	0	0	2	1	1	1	1
1	0	0	0	0	0	0	0	2	2	0	2	0
1	1	1	1	1	1	0	0	2	1	1	1	1
4	0	1	1	1	1	0	0	2	1	1	1	1
13	1	1	1	1	1	1	1	1	1	1	1	1
11	0	0	0	0	0	0	0	0	0	0	2	0
13	1	1	1	1	1	1	1	1	1	1	1	1
1	0	0	0	0	0	0	0	0	0	0	0	0
1	0	0	0	0	0	0	0	2	0	0	2	0
3	1	1	1	1	2	0	0	2	1	1	1	1
1	0	0	0	0	0	0	0	0	0	0	0	0
12	1	1	1	1	1	1	1	1	1	1	1	1
13	1	1	1	1	1	1	1	1	1	1	1	1
1	0	0	0	0	0	0	0	0	0	0	0	0
1	0	0	0	0	0	0	0	2	0	0	0	0
1	0	0	0	0	0	0	0	0	1	1	1	1
1	1	1	1	1	1	1	1	2	1	1	1	1
1	0	0	0	0	0	0	0	0	0	0	0	0
1	1	1	1	1	2	0	0	1	1	1	1	1
13	0	0	0	0	0	0	0	2	0	0	0	0
3	1	1	2	1	1	0	0	2	1	1	1	1
1	1	2	1	1	1	0	0	2	1	1	1	1
13	0	0	0	0	0	0	0	0	0	0	0	0
1	1	1	2	1	1	0	0	2	1	1	1	1
3	1	0	1	1	2	0	0	2	1	1	1	1
13	1	1	1	1	1	1	1	1	1	1	1	1
1	1	1	1	1	1	0	0	1	1	1	1	1
1	1	1	2	1	1	0	0	2	1	2	2	1
1	1	1	2	1	1	0	0	1	1	1	1	1
13	0	0	0	0	0	0	0	0	1	1	1	1
2	1	1	1	1	1	0	0	1	1	1	1	1
1	1	1	1	1	1	0	0	1	1	1	1	1
1	0	0	0	0	0	0	0	2	0	0	2	0
3	1	3	1	1	2	0	0	1	1	1	1	1
1	0	0	0	0	0	0	0	0	1	1	1	1
1	0	0	0	0	0	0	0	2	2	1	1	1
0	1	1	1	1	2	0	0	1	1	1	1	1
1	0	0	0	0	0	0	0	0	0	0	0	0
2	0	0	0	0	0	0	0	1	1	1	1	1
13	0	0	0	0	0	0	0	0	0	0	0	0
1	0	0	0	0	0	0	0	2	0	0	0	0
1	1	0	1	1	2	0	0	1	1	1	1	1
1	1	1	1	1	2	1	1	2	1	1	1	1
2	0	0	0	0	0	0	0	0	0	0	0	0
13	0	0	0	0	0	0	0	0	0	0	0	0
1	0	1	0	0	0	0	0	2	1	1	1	1
1	1	1	1	1	1	0	0	1	1	1	1	1
1	0	0	0	0	0	0	0	0	0	0	0	0
7	1	6	2	1	1	0	0	2	1	1	1	1
13	0	0	0	0	0	0	0	2	1	1	1	1
1	0	0	0	0	0	0	0	2	1	1	1	1
2	0	0	0	0	0	0	0	0	0	0	0	0
3	0	0	0	0	0	0	0	1	1	1	1	1
1	1	1	1	1	2	1	1	1	1	1	1	1
1	0	0	0	0	0	0	0	1	1	1	1	1
1	0	0	0	0	0	0	0	0	1	1	1	1
1	1	1	1	1	1	1	1	1	1	1	1	1
13	1	1	1	1	1	1	1	1	1	1	1	1
1	0	2	0	0	0	0	0	1	1	1	1	1
1	0	0	0	0	0	0	0	0	0	0	0	0
1	0	0	0	0	0	0	0	0	0	0	0	0
3	1	1	1	1	2	0	0	1	1	1	1	1
1	0	0	0	0	0	0	0	1	1	1	1	1
1	0	0	0	0	0	0	0	1	1	1	1	1
2	0	0	0	0	0	0	0	1	1	1	1	1
12	1	1	1	1	2	1	1	1	1	1	1	1
1	0	0	0	0	0	0	0	0	0	0	0	0
1	0	0	0	0	0	0	0	0	0	0	0	0
1	1	1	1	1	2	1	1	1	1	1	1	1
13	1	1	1	1	1	1	1	1	1	1	1	1
1	0	0	0	0	0	0	0	0	0	0	0	0
1	1	1	2	1	1	0	0	1	1	1	1	1
1	0	0	0	0	0	0	0	1	1	1	1	1
7	1	1	1	1	2	1	1	1	1	1	1	1
13	1	1	1	1	1	1	1	1	1	1	1	1
1	2									1	2	1
1	0	0	0	0	0	0	0	0	0	0	0	0
13	1	1	1	1	1	1	1	3	1	1	1	1
1	0	0	0	0	0	0	0	0	0	0	0	0
12	0	0	0	0	0	0	0	2	1	2	1	1
1	0	0	0	0	0	0	0	0	0	0	0	2
5	0	0	0	0	0	0	0	0	0	0	0	0
13	1	1	1	1	1	1	1	3	1	1	1	1
1	1	1	1	1	1	1	1	1	1	1	1	1
1	0	0	0	0	0	0	0	0	0	0	0	0
1	0	0	0	0	0	0	0	0	0	0	2	0
1	0	0	0	0	0	0	0	0	0	0	0	0
1	0	0	0	0	0	0	0	0	0	0	2	0
1	0	0	0	0	0	0	0	0	0	0	0	0
4	1	1	1	1	1	1	1	2	1	1	2	1
1	1	1	1	1	2	0	0	1	1	2	1	2
1	0	0	0	0	0	0	0	0	0	0	0	0
1	0	0	0	0	0	0	0	1	1	1	1	1
1	1	1	1	1	2	1	1	1	1	1	1	1
1	1	0	1	1	1	0	0	2	1	1	1	1
1	1	1	1	1	2	1	1	1	1	1	1	1
7	1	1	1	1	2	0	0	1	1	1	1	1
1	1	1	1	1	2	0	0	1	1	1	1	1
1	0	0	0	0	0	0	0	0	0	0	0	0
4	1	1	1	1	1	1	1	1	1	1	2	1
2	0	0	0	0	0	0	0	2	0	0	2	0
1	0	2	0	0	0	0	0	0	0	0	0	0
13	1	1	1	1	2	1	1	1	1	1	1	1
1	0	0	0	0	0	0	0	0	0	0	0	0
1	0	0	0	0	0	0	0	0	0	0	0	0
1	1	1	1	1	2	1	1	1	1	1	1	1
13	0	0	0	0	0	0	0	0	0	0	0	0
0	0	0	0	0	0	0	0	0	0	0	0	0
1	1	1	1	1	2	1	1	1	1	1	1	1
1	0	0	0	0	0	0	0	2	1	1	1	1
1	0	0	0	0	0	0	0	0	0	0	0	0
13	0	0	0	0	0	0	0	2	0	0	0	0
1	0	0	0	0	0	0	0	0	0	0	0	0
1	0	0	0	0	0	0	0	2	0	0	0	0
3	1	1	1	1	1	1	1	1	1	1	1	1
1	0	0	0	0	0	0	0	0	0	0	0	0
1	0	0	0	0	0	0	0	0	0	0	0	0
1	1	1	1	1	2	1	1	3	2	1	1	1
12	0	0	0	0	0	0	0	0	0	0	0	0
1	0	0	0	0	0	0	0	0	0	0	2	0
1	0	0	0	0	0	0	0	2	0	0	2	0
1	0	0	0	0	0	0	0	2	0	0	2	0
1	0	2	0	0	0	0	0	0	0	0	0	0
1	0	0	0	0	0	0	0	0	0	0	0	0
13	0	0	0	0	0	0	0	0	0	0	0	0
1	0	0	0	0	0	0	0	0	0	0	2	0
2	1	1	1	1	1	1	1	1	1	1	1	1
1	1	1	1	1	2	1	1	1	1	1	1	1
1	1	1	1	1	1	1	1	1	1	1	1	1
12	1	1	1	1	1	1	1	1	1	1	2	1
1	1	1	1	1	2	2	1	1	1	1	1	1
1	1	4	1	1	1	1	1	2	1	1	1	1
7	1	1	1	1	2	1	1	1	1	1	1	1
1	1	1	1	1	1	1	1	3	1	1	1	1
1	1	1	1	1	1	0	0	2	1	1	1	1
2	0	0	0	0	0	0	0	0	0	0	0	0
1	0	0	0	0	0	0	0	0	0	0	0	0
5	0	0	0	0	0	0	0	2	2	1	1	1
1	0	0	0	0	0	0	0	0	0	0	0	0
1	2										2
1	1	1	1	1	2	1	1	1	1	1	1	1
1	0	0	0	0	0	0	0	0	0	0	0	0
13	0	0	1	1	1	0	1	2	0	0	0	0
1	0	0	0	0	0	0	0	0	0	0	0	0
1	1	1	1	1	1	1	1	1	1	1	1	1
1	0	2	0	0	0	0	0	0	0	0	0	0
1	0	0	0	0	0	0	0	0	0	0	0	0
1	0	0	0	0	0	0	0	2	0	0	0	0
12	0	0	0	0	0	0	0	2	0	0	0	0
1	0	0	0	0	0	0	0	0	0	0	0	0
1	0	0	0	0	0	0	0	2	0	0	0	0
1	0	0	0	0	0	0	0	0	0	0	0	0
13	1	1	1	1	2	1	1	1	1	1	1	1
1	0	0	0	0	0	0	0	0	0	0	0	0
1	0	0	0	0	0	0	0	0	0	0	0	0
12	0	0	0	0	0	0	0	2	0	0	0	0
1	0	0	0	0	0	0	0	0	0	0	0	0
1	0	0	0	0	0	0	0	2	0	0	0	0
1	0	0	0	0	0	0	0	0	0	0	0	0
1	0	0	0	0	0	0	0	2	0	0	0	0
13	0	0	0	0	0	0	0	0	0	0	0	0
1	0	0	0	0	0	0	0	0	0	0	0	0
1	1	1	1	1	1	1	1	2	1	2	1	1
1	0	0	0	0	0	0	0	0	0	0	0	0
1	0	0	0	0	0	0	0	0	0	0	0	0
3	0	0	0	0	0	0	0	0	0	0	0	0
1	0	0	0	0	0	0	0	0	0	0	0	0
3	1	1	2	1	1	1	1	3	1	1	1	1
1	0	0	0	0	0	0	0	0	0	0	0	0
2	0	0	0	0	0	0	0	2	0	0	0	0
2	1	1	1	1	2	1	1	1	1	1	1	1
1	1	1	1	1	2	1	1	1	2	1	1	1
1	0	0	0	0	0	0	0	0	0	0	0	0
1	0	0	0	0	0	0	0	0	0	0	0	0
1	0	0	0	0	0	0	0	0	0	0	0	0
3	0	0	0	0	0	0	0	0	0	0	0	0
1	1	1	1	1	2	1	1	1	1	1	1	1
1	0	0	0	0	0	0	0	0	0	0	0	0
13	0	0	0	0	0	0	0	0	0	0	0	0
1	0	0	0	0	0	0	0	0	0	0	0	0
1	0	0	0	0	0	0	0	0	0	0	0	0
1	0	0	0	0	0	0	0	0	0	0	0	0
1	0	0	0	0	0	0	0	0	0	0	0	0
1	1	0	1	1	1	0	0	2	1	1	1	1
1	0	0	0	0	0	0	0	0	0	0	0	0
1	0	2	0	0	0	0	0	0	0	0	0	0
4	1	1	1	1	1	1	1	3	2	1	1	1
1	0	0	0	0	0	0	0	0	0	0	0	0
1	0	0	0	0	0	0	0	0	0	0	0	0
1	0	0	0	0	0	0	0	2	0	0	0	0
1	0	0	0	0	0	0	0	0	0	0	0	0
1	0	0	0	0	0	0	0	2	0	0	0	0
1	0	0	0	0	0	0	0	2	0	0	0	0
1	0	0	0	0	0	0	0	0	0	0	0	0
1	0	0	0	0	0	0	0	0	0	0	0	0
13	1	1	1	1	1	1	1	1	1	1	1	1
1	1	1	1	1	1	1	1	1	1	1	1	1
12	1	1	1	1	1	2	1	1	1	1	1	1
1	0	2	0	0	0	0	0	0	0	0	0	0
12	1	1	1	1	1	1	1	1	1	1	1	1
13	1	1	1	1	1	1	1	1	1	1	1	1
1	0	0	0	0	0	0	0	2	0	0	0	0
13	0	0	0	0	0	0	0	0	0	0	0	0
1	0	0	0	0	0	0	0	0	0	0	0	0
1	0	0	0	0	0	0	0	0	0	0	0	0
1	1	1	1	1	1	1	1	2	1	1	1	1
1	1	1	2	1	1	1	1	1	1	1	1	1
1	1	1	1	1	2	1	1	1	1	1	1	1
1	0	0	0	0	0	0	0	0	0	0	0	0
13	0	0	0	0	0	0	0	0	0	0	0	0
2	0	0	0	0	0	0	0	0	0	0	0	0
1	0	0	0	0	0	0	0	0	0	0	0	0
1	0	0	0	0	0	0	0	2	0	0	0	0
13	0	0	0	0	0	0	0	0	0	0	0	0
1	0	0	0	0	0	0	0	0	0	0	0	0
13	0	0	0	0	0	0	0	2	0	0	0	0
1	0	0	0	0	0	0	0	0	0	0	0	0
1	0	0	0	0	0	0	0	2	0	0	0	0
12	1	0	0	0	0	0	0	1	1	1	1	1
1	0	0	0	0	0	0	0	0	0	0	0	0
1	0	0	0	0	0	0	0	0	0	0	0	0
1	0	0	0	0	0	0	0	2	0	0	0	0
1	0	0	0	0	0	0	0	0	0	0	0	0
13	0	0	0	0	0	0	0	0	0	0	0	0
1	1	0	1	1	1	0	0	2	1	1	1	1
1	0	0	0	0	0	0	0	0	0	0	2	0
1	0	5	0	0	0	0	0	2	1	1	1	1
8	1	1	1	1	1	0	0	1	1	1	1	1
1	0	0	0	0	0	0	0	0	0	0	0	0
1	0	0	0	0	0	0	0	0	0	0	0	0
1	1	1	1	1	2	1	1	2	1	1	1	1
1	0	0	0	0	0	0	0	0	0	0	0	0
13	0	0	0	0	0	0	0	0	0	0	2	0
1	0	0	0	0	0	0	0	2	0	0	0	0
1	0	0	0	0	0	0	0	0	0	0	0	0
12	0	0	0	0	0	0	0	0	0	0	0	2
1	0	0	0	0	0	0	0	0	0	0	0	0
1	0	0	0	0	0	0	0	2	0	0	0	0
1	0	0	0	0	0	0	0	0	0	0	0	0
1	0	2	0	0	0	0	0	0	0	0	2	0
1	0	0	0	0	0	0	0	0	0	0	0	0
7	1	1	1	1	2	1	1	1	1	1	1	1
1	1	1	1	1	1	1	1	1	2	0	1	1
1	1	1	1	1	1	1	1	1	1	1	1	1
13	1	1	1	1	1	1	1	1	1	1	1	1
1	1	1	1	1	2	1	1	1	1	1	1	1
1	0	0	0	0	0	0	0	0	0	0	0	0
1	0	0	0	0	0	0	0	0	0	0	0	0
13	1	1	1	1	1	1	1	1	1	1	1	1
13	0	0	0	0	0	0	0	0	0	0	0	0
2	0	0	0	0	0	0	0	2	0	0	0	0
1	0	0	0	0	0	0	0	0	0	0	0	0
1	0	0	0	0	0	0	0	0	0	0	0	0
5	1	0	0	0	0	0	0	2	0	0	2	0
1	0	0	0	0	0	0	0	0	0	0	0	0
1	0	0	0	0	0	0	0	0	0	0	2	0
1	0	0	0	0	0	0	0	0	0	0	0	0
1	1	0	0	0	1	0	0	1	1	1	1	1
1	2										2
1	1	1	1	1	1	1	1	2	1	1	1	2
1	0	0	0	0	0	0	0	0	0	0	0	0
2	0	0	0	0	0	0	0	2	0	0	0	0
5	0	0	0	0	0	0	0	2	1	1	1	1
1	0	0	0	0	0	0	0	0	0	0	0	0
1	1	1	1	1	1	1	1	1	1	1	1	1
1	0	0	0	0	0	0	0	0	0	0	2	0
1	0	0	0	0	0	0	0	0	0	0	0	0
5	0	0	0	0	0	0	0	1	1	1	1	1
3	1	1	1	1	1	1	1	1	1	1	2	1
13	1	1	1	1	2	1	1	1	1	1	1	1
13	1	1	1	1	1	1	1	1	1	1	1	1
1	1	1	0	1	1	0	0	2	1	1	1	2
1	0	0	0	0	0	0	0	0	0	0	0	0
1	1	0	1	1	1	0	1	1	1	1	1	1
1	0	0	0	0	0	0	0	0	0	0	0	0
5	0	0	0	0	0	0	0	0	0	0	2	0
1	0	0	0	0	0	0	0	0	0	0	0	0
5	0	0	0	0	0	0	0	0	0	0	0	0
1	0	1	0	0	0	0	0	0	0	0	0	0
11	0	0	0	0	0	0	0	0	0	0	2	0
3	0	0	0	0	0	0	0	0	0	0	0	0
1	0	0	0	0	0	0	0	0	0	0	0	0
13	0	0	0	0	0	0	0	0	0	0	0	0
1	0	0	0	0	0	0	0	0	0	0	0	0
5	1	1	2	1	1	0	0	3	1	1	1	1
1	1	1	2	1	1	0	0	1	1	1	2	1
7	0	0	0	0	0	0	0	0	0	0	0	0
4	1	1	1	1	2	1	1	1	1	1	1	1
1	0	0	0	0	0	0	0	0	0	0	0	0
3	1	1	1	1	1	1	1	3	1	1	1	1
3	0	0	0	0	0	0	0	0	0	0	0	0
1	1	1	1	1	2	1	1	1	1	1	1	1
12	0	0	0	0	0	0	0	0	0	0	0	0
7	1	0	0	0	0	0	0	0	0	0	2	0
5	0	0	0	0	0	0	0	2	0	0	0	0
1	0	0	0	0	0	0	0	2	0	0	0	0
1	0	0	0	0	0	0	0	0	0	0	0	0
13	1	1	1	1	1	1	1	1	1	1	1	1
1	0	0	0	0	0	0	0	0	0	0	0	0
4	0	0	0	0	0	0	0	2	0	0	0	0
13	0	0	0	0	0	0	0	0	0	0	0	0
1	0	0	0	0	0	0	0	2	0	0	2	0
1	0	0	0	0	0	0	0	0	0	0	0	0
1	0	0	0	0	0	0	0	2	0	0	2	0
13	0	0	0	0	0	0	0	2	0	0	0	0
1	0	0	0	0	0	0	0	0	0	0	0	0
3	1	1	1	0	2	1	1	1	1	2	2	1
1	1	1	2	1	1	0	0	2	1	1	1	1
1	0	0	0	0	0	0	0	2	1	1	1	1
1	0	0	0	0	0	0	0	2	1	1	1	1
1	1	1	1	1	2	1	1	1	1	1	1	1
1	0	0	0	0	0	0	0	2	0	0	0	0
2	1	0	0	2	0	0	0	0	0	0	2	0
1	0	0	1	1	1	0	1	1	1	1	1	1
1	0	0	0	0	0	0	0	2	0	0	0	0
2	1	1	1	1	1	1	1	1	1	1	1	1
1	0	0	0	0	0	0	0	2	0	0	0	0
3	0	0	0	0	0	0	0	1	1	1	1	1
1	0	0	0	0	0	0	0	0	0	0	0	0
7	1	0	0	0	0	0	0	2	2	2	1	1
1	1	0	0	0	0	0	0	1	1	1	1	1
5	0	0	0	0	0	0	0	0	0	0	2	0
1	1	0	0	0	0	0	0	2	1	1	1	1
1	1	1	2	1	1	0	0	2	1	1	1	1
8	1	0	0	0	0	0	0	1	1	1	1	1
13	0	0	0	0	0	0	0	1	1	1	1	1
8	1	2	0	0	0	0	0	0	1	1	1	1
1	0	0	0	0	2	0	0	2	1	1	1	1
1	1	0	0	0	0	0	0	1	1	1	1	1
7	0	0	0	0	2	0	1	1	1	1	1	1
13	0	0	0	0	0	0	0	0	0	0	2	0
7	0	0	0	0	0	0	0	1	1	1	1	1
2	1									1	2	1
1	0	0	0	0	0	0	0	2	1	1	1	1
1	1	0	0	0	2	0	0	2	1	1	1	1
1	0	0	0	0	1	0	0	0	0	0	2	0
7	1	0	0	0	0	0	0	2	1	1	1	1
1	1	1	2	1	1	1	1	1	1	1	1	1
5	1	0	0	0	2	0	0	1	1	1	1	1
1	0	0	0	0	0	0	0	0	0	0	0	0
7	1	0	0	0	2	0	0	2	1	1	1	1
5	0	0	0	0	0	0	0	0	0	0	0	0
2	0	0	0	0	0	0	0	0	1	1	1	1
8	0	0	0	0	0	0	0	1	2	1	1	1
13	0	0	0	0	2	0	0	0	0	0	0	0
3	1	1	2	1	1	1	1	2	1	1	1	1
12	0	0	0	0	0	0	0	0	0	0	0	0
1	0	0	0	0	0	0	0	2	1	1	1	1
13	1	1	1	1	2	1	1	1	1	1	1	1
1	0	0	0	0	0	0	0	2	0	0	0	0
3	0	0	0	0	0	0	0	0	1	1	1	1
1	0	0	0	0	0	0	0	2	1	1	1	1
1	0	0	0	0	0	0	0	1	1	2	1	0
3	0	0	0	0	0	0	0	1	1	1	1	1
1	0	0	0	0	0	0	0	1	1	1	1	1
5	1	1	1	1	1	1	1	1	1	0	1	1
4	0	0	0	0	0	0	0	2	1	1	1	1
1	1	1	1	1	2	1	1	1	1	1	1	1
1	0	0	0	0	0	0	0	2	0	0	2	0
1	0	2	0	0	0	0	0	2	0	0	0	0
1	0	0	0	0	0	0	0	1	1	1	1	1
4	1	1	1	1	1	1	1	3	1	1	1	1
3	0	0	2	0	0	0	0	0	0	0	1	1
5	0	0	0	0	0	0	0	0	0	0	0	0
8	0	0	0	0	0	0	0	0	0	0	0	0
1	0	0	0	0	0	0	0	0	0	0	0	0
12	1	1	2	1	1	1	1	1	1	1	1	1
3	0	0	0	0	0	0	0	1	1	1	1	1
13	1	1	1	1	2	1	1	3	1	1	1	1
1	0	0	0	0	0	0	0	1	1	1	1	1
5	0	0	0	0	0	0	0	0	0	0	2	0
8	0	0	2	0	0	0	0	2	0	0	0	0
1	1	1	1	1	2	1	1	1	1	1	1	1
13	0	0	0	0	0	0	0	1	1	1	1	1
1	1	1	1	1	2	0	0	1	1	1	1	1
1	1	0	0	0	1	0	0	0	1	1	1	1
1	1	1	1	1	1	0	0	2	1	1	1	1
13	0	0	0	0	0	0	0	0	0	0	0	0
3	0	0	0	0	0	0	0	0	0	0	0	0
7	0	0	2	0	0	0	0	1	1	1	1	1
1	0	0	0	0	0	0	0	2	1	1	1	1
7	1	1	1	1	1	1	1	1	1	1	1	1
3	0	0	0	0	0	0	0	1	1	1	1	1
13	0	0	0	0	0	0	0	0	0	0	0	0
1	0	0	0	0	0	0	0	0	0	0	0	0
8	0	0	0	0	0	0	0	1	1	1	1	1
1	1	1	2	1	1	1	1	1	1	1	2	1
1	0	0	0	0	0	0	0	2	0	0	2	0
1	0	0	0	0	0	0	0	2	0	0	0	0
1	1	0	0	0	0	0	0	1	1	1	1	1
1	1	0	2	0	1	0	1	1	1	1	1	1
8	0	0	0	0	0	0	0	1	1	1	1	1
8	0	0	0	0	0	0	0	1	1	0	0	0
1	1	1	1	1	1	1	1	1	1	1	2	1
4	1	0	0	0	0	0	0	2	1	1	1	1
3	0	0	0	0	0	0	0	0	0	0	0	0
1	1	1	1	1	1	1	1	1	1	1	1	1
1	0	0	0	0	0	0	0	2	1	1	1	1
1	1	1	1	1	2	1	1	1	1	1	1	1
1	1	0	0	0	2	0	0	1	1	1	1	1
13	0	0	0	0	0	0	0	0	0	0	0	0
1	0	0	0	0	0	0	0	0	0	0	0	0
7	0	0	0	0	0	0	0	0	0	0	2	0
1	2									1	2	1
5	0	0	0	0	0	0	0	2	1	1	1	1
1	1	0	0	0	0	0	0	2	1	1	1	1
12	0	0	0	0	0	0	0	1	1	1	1	1
1	1	0	0	0	2	0	0	2	1	1	1	1
5	0	0	0	0	0	0	0	0	0	0	0	0
13	1	1	1	1	2	1	1	1	1	1	1	1
0	0	0	2	0	0	0	0	1	1	1	1	1
1	1	1	1	1	2	1	1	1	1	1	1	1
6	0	0	0	0	0	0	0	1	1	1	1	1
8	0	0	0	0	0	0	0	0	0	0	0	0
1	1	1	2	1	1	0	0	2	1	1	1	1
13	0	0	0	0	0	0	0	2	0	0	0	0
1	1	1	1	1	2	1	1	1	1	1	1	1
1	1	1	1	1	1	1	1	1	1	1	1	1
8	0	0	0	0	0	0	0	0	0	0	0	0
1	0	0	0	0	0	0	0	2	1	1	1	1
6	0	0	0	0	0	0	0	0	0	0	0	0
13	0	0	0	0	0	0	0	2	0	0	0	0
1	0	0	2	0	0	0	0	0	1	1	1	1
1	0	0	0	0	0	0	0	2	1	1	1	1
8	0	0	2	0	0	0	0	0	0	0	0	0
12	0	0	2	0	0	0	0	2	0	0	0	0
1	1	0	1	1	1	0	0	2	1	1	1	1
1	1	1	1	1	2	1	1	1	1	1	1	1
13	0	0	0	0	0	0	0	0	0	0	0	0
1	1	1	2	1	1	1	1	1	1	1	1	1
1	1	1	1	1	1	1	1	1	1	1	1	1
1	1	0	0	0	0	0	0	2	1	1	1	1
1	1	0	0	0	2	0	0	1	2	1	1	1
13	0	0	0	0	0	0	0	1	1	1	1	1
1	0	0	0	0	0	0	0	0	0	0	2	0
13	0	0	0	0	0	0	0	0	0	0	0	0
1	1	1	1	1	1	1	1	1	1	1	1	1
1	0	2	0	0	0	0	0	0	0	0	2	0
13	1	1	1	1	1	1	1	1	1	1	1	1
1	1	1	1	1	1	1	1	1	1	1	1	1
7	1	0	0	0	0	0	0	1	1	1	1	1
1	0	0	0	0	0	0	0	1	1	1	1	1
1	0	0	0	0	0	0	0	1	1	1	2	1
12	1	0	2	0	0	0	0	1	1	1	1	1
1	0	2	0	0	0	0	0	0	0	0	0	0
1	1	1	2	1	1	1	1	2	1	1	1	1
13	2	1	1	1	1	1	1	1	1	1	1	1
8	1	1	1	1	2	0	0	1	1	1	1	1
1	1	0	0	0	0	0	0	0	0	0	0	0
13	0	0	0	0	0	0	0	2	0	0	0	0
12	0	0	0	0	0	0	0	0	0	0	0	0
1	1	0	1	1	2	1	1	1	1	1	1	1
1	1	0	2	0	0	0	0	1	1	1	1	1
1	1	0	2	0	0	2	0	1	1	1	1	1
1	1	0	1	1	1	0	0	0	0	0	0	0
1	0	0	0	0	0	0	0	0	0	0	0	0
7	0	0	0	0	0	0	0	0	0	0	0	0
1	1	1	1	1	1	1	1	1	1	1	1	1
1	1	1	1	1	1	1	1	1	1	1	1	1
1	0	0	0	0	0	0	0	0	0	0	0	0
12	0	0	0	0	0	0	0	0	0	0	0	0
1	0	0	0	0	0	0	0	0	0	0	0	0
1	1	1	1	1	1	1	1	1	1	1	1	1
1	0	0	0	0	0	0	0	0	0	0	0	0
1	0	0	0	0	0	0	0	2	0	0	0	0
1	0	0	0	0	0	0	0	0	0	0	0	0
5	0	0	0	0	0	0	0	2	0	0	0	0
12	0	2	0	0	0	0	0	2	0	0	0	0
1	0	0	0	0	0	0	0	0	0	2	0	0
3	0	0	0	0	0	0	0	1	1	1	1	1
1	0	0	0	0	0	0	0	0	0	0	0	0
2	1	0	0	0	0	0	0	2	1	1	1	1
1	0	0	0	0	0	0	0	2	1	1	1	1
1	1	1	1	1	1	1	1	1	1	1	1	1
13	0	0	0	0	0	0	0	0	0	0	0	0
1	1	1	1	1	2	1	1	1	1	1	1	1
13	1	1	1	1	1	1	1	1	1	1	1	1
1	1	0	1	0	1	0	0	1	1	1	2	1
1	0	0	0	0	0	0	0	1	1	1	1	1
3	0	0	0	0	0	0	0	2	1	1	1	1
1	0	0	0	0	0	0	0	0	0	0	0	0
2	0	0	0	0	0	0	0	1	1	1	1	1
1	0	0	0	0	0	0	0	0	0	0	0	0
1	1	1	2	1	1	1	1	2	1	1	1	1
13	1	1	1	1	1	1	1	1	1	1	1	1
1	1	1	2	1	1	0	0	1	1	1	1	1
12	0	0	0	0	0	0	0	0	0	0	0	0
1	0	0	0	0	0	0	0	0	0	0	0	0
13	1	1	1	1	1	1	1	1	1	1	1	1
5	0	0	2	0	0	0	0	2	2	1	1	1
1	0	0	0	0	0	0	0	2	0	0	0	0
12	0	6	0	0	0	0	0	0	0	0	2	0
1	1	1	1	1	1	0	0	2	1	1	1	1
5	0	0	0	0	0	0	0	0	0	0	0	0
1	0	0	0	0	0	0	0	2	1	1	1	1
2	1	0	1	1	2	0	0	1	1	1	1	1
13	0	0	0	0	0	0	0	3	1	1	1	1
1	0	0	0	0	0	0	0	0	0	0	0	0
15	0	0	0	0	0	0	0	2	0	0	0	0
1	0	0	0	0	0	0	0	2	1	1	1	1
1	0	0	0	0	0	0	0	1	1	1	1	1
1	1	0	2	0	0	0	0	2	2	1	1	1
13	0	0	0	0	0	0	0	0	0	0	0	0
1	0	0	0	0	0	0	0	0	0	0	0	0
1	1	0	1	1	1	1	1	2	1	1	1	1
12	0	0	0	0	0	0	0	0	0	0	0	0
3	1	1	2	1	1	1	1	1	1	1	2	1
1	0	2	0	0	0	0	0	1	1	1	1	1
1	1	1	1	1	1	1	1	1	1	1	1	1
1	0	0	0	0	0	0	0	2	1	1	1	1
1	1	1	1	1	1	1	1	1	1	1	1	1
2	1	1	1	1	1	0	1	1	1	1	1	1
1	1	1	1	1	1	1	1	1	2	1	1	1
3	0	0	0	0	0	0	0	2	0	0	0	0
5	1	0	2	1	1	1	1	0	0	0	2	0
13	0	0	0	0	0	0	0	1	1	1	1	1
1	0	0	0	0	2	0	0	1	1	1	1	1
13	0	0	0	0	0	0	0	0	0	0	0	0
1	1	0	2	0	0	0	0	2	1	1	1	1
3	0	0	0	0	0	0	0	2	0	0	0	0
13	1	1	1	1	1	1	1	1	1	1	1	1
4	1	1	1	1	1	1	1	1	1	1	1	1
1	1	1	2	1	1	1	1	1	1	1	1	1
1	0	2	0	0	2	0	0	0	0	0	0	0
13	1	1	1	1	1	1	1	1	1	1	1	1
3	0	0	0	0	0	0	0	1	1	1	1	1
1	0	0	0	0	0	0	0	0	2	0	0	0
1	1	1	1	1	1	1	1	1	1	1	1	1
2	1	1	1	1	1	1	1	1	1	1	1	1
2	0	0	0	0	0	0	0	5	0	0	0	0
1	1	1	1	1	1	1	1	1	1	1	1	1
8	1	0	0	0	0	0	0	0	0	0	2	0
1	1	1	2	1	1	0	0	2	1	1	1	1
1	1	1	2	1	1	1	1	1	1	1	1	1
12	1	1	1	1	1	1	1	1	2	1	1	1
1	1	1	1	1	1	1	1	1	1	1	1	1
1	1	1	1	1	1	1	1	1	1	1	1	1
12	1	0	0	0	0	0	0	0	0	0	0	0
1	1	1	1	1	1	1	1	1	1	1	1	1
1	1	1	1	1	1	1	1	1	1	1	1	1
3	1	1	1	1	1	1	1	1	1	1	1	1
1	0	0	0	0	0	0	0	2	1	1	1	1
1	0	0	0	0	2	0	0	0	0	0	0	0
1	1	0	1	1	2	0	0	1	1	1	1	1
3	1	1	2	1	1	1	1	1	1	1	1	1
1	1	1	1	1	1	1	1	2	1	1	1	1
1	0	0	0	0	0	0	0	2	0	0	2	0
13	0	2	2	0	0	0	0	0	0	0	0	0
7	0	0	0	0	0	0	0	1	1	1	1	1
1	1	0	2	0	0	0	0	1	1	1	1	1
1	1	0	0	0	0	0	0	0	0	0	0	0
4	0	0	0	0	0	0	0	2	0	0	0	0
1	0	0	0	0	1	0	0	1	1	1	2	1
1	1	1	2	1	1	0	0	1	1	1	1	1
1	1	1	1	1	1	1	1	2	1	1	1	1
2	0	0	0	0	0	0	0	1	1	1	1	1
4	0	0	0	0	0	0	0	2	1	1	1	1
1	0	0	2	0	0	0	0	0	0	0	0	0
3	0	0	2	0	0	0	0	1	1	1	0	0
13	1	1	1	1	1	1	1	1	1	1	1	1
1	0	5	0	0	0	0	0	2	1	1	1	1
1	1	1	1	1	1	1	1	1	1	1	1	1
3	1	1	0	0	1	0	0	1	2	1	1	2
13	1	1	1	1	2	0	0	1	1	1	1	1
1	0	0	0	0	0	0	0	0	0	0	0	0
1	0	2	0	0	0	0	0	2	1	1	0	0
7	0	0	0	0	0	0	0	0	0	0	0	0
1	1	1	2	1	1	0	0	1	1	1	1	1
1	1	1	2	1	1	1	1	3	1	1	1	1
1	0	0	0	0	0	0	0	0	0	0	0	0
1	0	0	0	0	0	0	0	4	1	1	2	1
3	0	0	0	0	0	0	0	1	1	1	0	0
1	1	1	1	1	1	1	1	3	1	1	1	1
1	0	0	0	0	0	0	0	0	0	0	0	0
4	0	0	0	0	2	0	0	2	1	1	1	1
1	0	0	0	0	0	0	0	1	1	1	1	1
1	0	0	0	0	0	0	0	0	0	0	0	0
1	1	1	2	1	1	0	0	2	1	1	1	1
1	0	0	0	0	0	0	0	2	1	1	1	1
1	1	1	1	1	1	1	1	1	2	1	1	1
1	1	0	0	0	0	0	0	1	1	1	1	1
2	1	1	1	1	1	1	1	1	1	1	1	1
5	1	0	2	0	0	0	0	2	1	1	1	1
13	1	1	1	1	1	0	0	2	1	1	1	1
4	1	1	1	1	2	1	1	1	1	1	1	1
1	0	0	0	1	1	0	0	1	1	1	1	1
1	0	0	0	0	0	0	0	1	1	1	1	1
3	1	0	2	0	1	0	0	2	1	1	2	1
1	0	0	0	0	0	0	0	1	1	1	1	1
2	0	0	0	0	2	0	0	0	0	0	0	0
1	0	0	0	0	0	0	0	2	1	1	1	1
1	1	1	1	1	1	2	1	1	1	1	1	1
2	0	0	0	0	0	0	0	1	1	1	1	1
4	0	0	0	0	0	0	0	0	0	0	0	0
1	0	0	0	0	2	0	0	2	1	2	1	1
13	1	1	2	1	1	1	1	1	1	1	1	1
1	1	1	1	1	1	0	0	2	1	1	1	1
1	2									1	2	1
1	0	0	0	0	0	0	0	0	0	0	0	0
13	1	1	2	1	1	1	1	1	1	1	1	1
13	0	0	0	0	0	0	0	0	0	0	0	0
7	0	0	0	0	0	0	0	2	1	1	1	1
13	1	1	1	1	1	1	1	1	1	1	1	1
1	1	1	1	1	1	1	1	1	1	1	1	1
4	0	0	0	0	0	0	0	0	0	0	0	0
1	1	0	2	0	1	0	1	1	1	1	1	1
1	0	0	0	0	0	0	0	2	1	1	1	1
3	0	0	2	0	0	0	0	2	1	1	1	1
1	1	1	1	1	2	1	1	1	1	1	1	1
13	0	0	0	0	0	0	0	0	0	0	2	0
1	1	0	1	0	2	0	0	1	1	1	1	1
1	0	0	0	0	0	0	0	0	0	0	0	0
1	1	1	1	1	1	0	0	1	1	1	1	1
8	0	0	0	0	0	0	0	0	0	0	0	0
1	1	1	1	1	1	1	1	1	1	1	1	1
1	1	0	0	0	0	0	0	1	1	1	1	1
1	1	0	2	0	1	0	0	1	1	1	2	1
1	1	1	1	1	1	1	1	1	1	1	1	1
1	1	0	0	0	2	0	0	0	0	0	2	0
1	1	1	1	1	2	1	1	1	1	1	1	1
1	0	0	0	0	0	0	0	2	1	1	1	1
3	1	1	1	1	2	1	1	1	1	1	1	1
1	1	1	2	1	1	1	1	1	2	2	1	1
1	0	0	0	0	0	0	0	2	1	1	1	1
1	1	4	1	1	2	1	1	3	1	1	1	1
1	1	1	1	1	1	1	1	1	1	1	1	1
4	0	0	0	0	0	0	0	1	1	1	1	1
1	2	1	1	1	1	0	0	1	1	1	1	1
1	0	0	0	0	0	0	0	2	1	1	1	1
1	0	0	0	0	0	0	0	0	0	0	0	0
3	0	0	0	0	0	0	0	0	1	1	1	1
1	0	0	0	0	0	0	0	2	1	1	1	1
1	1	1	1	1	1	1	1	1	1	2	1	1
1	0	0	0	0	0	0	0	2	1	1	1	1
1	1	1	1	1	1	2	1	2	1	1	1	1
13	0	0	0	0	0	0	0	0	0	0	0	0
13	1	0	0	0	0	0	0	1	1	1	1	1
1	1	1	1	1	1	0	0	2	1	1	1	1
1	1	0	1	1	2	1	1	1	1	1	1	1
1	0	0	0	0	0	0	0	0	0	0	0	0
1	0	0	0	0	0	0	0	4	2	1	1	1
1	1	1	1	1	1	1	1	1	1	1	1	1
1	0	0	0	0	0	0	0	0	0	0	2	0
3	0	0	0	0	0	0	0	0	0	0	0	2
1	1	1	1	1	1	1	1	1	1	1	1	1
13	0	0	0	0	0	0	0	0	0	0	2	0
1	1	1	1	1	2	1	1	1	1	1	1	1
8	0	0	0	0	0	0	0	0	0	0	0	0
13	1	1	1	1	1	1	1	1	1	1	1	1
7	1	0	1	0	2	0	0	0	0	0	0	0
5	1	1	2	1	1	1	1	1	1	1	2	1
3	1	1	1	1	2	0	0	1	1	1	1	2
13	1	1									2
14	1	1	1	0	1	1	1	1	1	1	1	1
8	1	1	1	1	1	0	0	1	1	1	1	2
1	1	1	1	1	2	0	0	1	2	1	1	1
0	1	1	1	0	1	0	0	0	1	1	1	1
13	1	1	2	1	1	1	0	0	1	1	1	1
8	1	1	1	1	1	0	0	1	2	1	1	2
1	1	1	2	1	1	0	0	2	1	1	1	1
13	1	1	1	1	1	1	1	1	1	1	1	1
1	1	1	1	1	2	1	0	1	1	1	1	1
1	1	1	1	1	2	1	1	1	1	1	1	1
12	0	0	0	0	2	0	0	0	0	0	2	0
7	1	1	1	1	1	1	1	1	1	1	1	1
13	2	1	1	1	1	0	0	2	1	1	1	1
13	0	0	0	2	0	0	0	0	0	0	0	0
1	0	1	1	1	2	0	0	2	1	1	1	1
1	0	1	0	0	0	0	0	2	1	1	1	1
13	1	1	2	1	1	0	0	1	1	1	1	1
1	1	1	1	1	1	1	1	1	1	1	1	1
4	0	1	0	2	0	0	0	1	1	1	1	1
7	2	1	0	0	0	0	0	2	1	1	1	1
1	1	1	1	1	2	0	0	1	1	1	1	1
13	0	0	0	0	0	0	0	0	0	0	0	0
1	1	1	1	1	2	1	1	3	1	1	1	1
1	1	1	2	1	1	1	1	1	1	1	1	1
3	1	1	2	1	1	1	1	1	1	1	1	1
1	1	1	1	1	2	2	1	1	1	1	1	1
12	1	1	1	1	1	1	1	1	1	1	1	1
3	1	1	1	1	1	1	1	1	1	1	1	1
1	1	1	1	1	2	1	1	1	1	1	1	1
12	1	1	1	1	1	1	1	1	1	1	1	1
1	1	1	2	1	1	1	1	2	1	1	1	1
5	1	3	1	1	1	1	1	1	1	1	1	1
13	1	1	1	1	1	1	1	1	1	1	1	1
1	0	2	0	0	0	0	0	0	0	0	2	0
5	1	1	1	1	1	1	1	2	1	1	1	1
7	1	1	1	1	2	1	1	1	1	1	1	1
1	1	0	1	1	1	1	1	0	0	0	0	0
1	0	0	0	0	2	0	0	0	0	0	0	2
13	0	0	0	0	0	0	0	0	0	2	0	0
13	0	0	0	0	0	0	0	0	0	0	0	0
1	1	1	1	1	1	1	1	1	1	1	1	1
1	1	1	1	1	1	1	1	3	1	1	1	1
5	1	1	2	1	1	1	1	1	1	1	1	1
13	0	0	0	0	0	0	0	0	0	0	0	0
1	1	1	1	1	1	1	1	2	1	1	1	1
1	1	4	0	0	0	1	0	2	1	1	1	1
12	0	0	0	0	0	0	0	0	0	0	0	0
13	0	0	0	0	0	0	0	0	0	0	2	0
8	0	1	0	0	0	0	0	2	1	1	1	1
1	1	1	1	1	1	1	1	1	1	1	1	1
1	1	1	1	1	2	1	1	1	1	1	1	1
5	1	1	1	1	1	1	1	1	2	1	1	1
1	0	0	0	0	0	0	0	0	0	0	0	0
1	1	1	1	1	1	1	1	1	1	1	1	1
13	1	1	1	1	1	1	1	1	1	1	1	1
5	0	0	0	0	0	0	0	0	0	0	0	0
1	1	1	1	1	1	1	1	3	1	2	1	1
1	1	1	1	1	1	1	1	2	1	1	1	1
13	1	1	2	1	1	1	1	1	1	1	1	1
1	0	0	0	0	0	0	0	0	0	0	0	0
13	1	1	1	1	1	1	1	2	1	1	2	1
8	0	0	0	0	0	0	0	0	0	0	0	0
1	1	1	2	1	1	1	1	1	1	1	1	1
1	1	1	1	1	1	1	1	2	1	1	1	1
1	0	0	0	0	0	0	0	2	0	0	0	0
12	0	0	0	0	0	0	0	0	0	2	0	0
1	1	1	1	1	1	1	1	1	1	1	1	1
7	1	1	1	1	2	1	1	1	1	1	1	1
7	0	1	0	0	0	0	0	3	1	1	1	1
12	1	1	1	1	1	1	1	1	1	1	1	1
1	1	1	1	1	1	1	1	1	1	1	1	1
5	1	1	1	1	1	1	1	1	1	1	1	2
13	1	1	1	1	2	1	1	2	1	1	1	1
1	0	0	0	1	0	0	0	0	0	0	0	0
4	0	0	0	0	0	0	0	0	0	0	0	0
5	1	3	1	1	1	1	1	1	1	1	1	1
1	1	1	1	1	1	1	1	1	1	1	1	1
12	1	1	1	1	2	1	1	1	1	1	1	1
5	0	0	0	0	0	0	0	0	0	0	2	0
12	0	0	0	0	0	0	0	0	0	0	0	0
1	1	1	1	1	2	1	1	1	1	1	1	1
1	0	0	0	0	0	0	0	0	0	0	2	0
13	0	0	0	0	0	0	0	0	0	0	0	0
3	1	1	1	1	1	1	1	1	1	1	1	1
1	0	1	0	0	0	0	0	1	1	2	1	1
7	0	1	0	0	1	0	0	1	1	1	1	2
1	1	0	0	0	1	1	2	0	0	0	0	0
7	0	0	0	0	0	0	0	0	0	0	0	0
13	0	0	0	0	0	0	0	0	0	0	0	0
1	1	1	1	1	1	1	1	1	1	1	1	1
1	1	1	1	1	2	1	1	1	1	1	1	1
1	1	1	2	1	1	1	1	1	1	1	1	1
1	1	1	0	1	0	0	0	2	1	1	1	1
8	0	1	0	0	0	0	0	0	0	0	0	0
7	1	1	1	1	1	1	1	2	2	1	1	1
2	0	0	0	0	0	0	0	0	0	0	2	0
13	0	0	0	0	0	0	0	2	0	0	0	0
2	0	0	0	0	0	0	0	0	0	0	0	0
1	1	1	1	1	1	1	1	2	1	1	1	1
1	0	0	0	0	0	0	0	0	0	0	2	0
8	1	0	0	0	2	0	0	0	0	0	0	0
8	1	1	1	1	1	1	1	1	1	1	1	1
2	0	0	0	0	0	0	0	0	0	0	0	0
4	1	6	2	1	1	1	1	2	1	1	1	1
13	0	0	0	0	0	0	0	0	0	0	2	0
4	1	2	1	1	1	1	1	1	1	1	1	1
1	0	0	0	0	0	0	0	2	0	0	0	0
8	1	1	0	0	0	0	0	1	1	1	1	1
1	0	1	0	0	0	0	0	2	1	1	1	1
3	0	1	0	0	0	0	0	3	1	1	1	1
4	0	0	0	0	0	0	0	0	0	0	0	0
1	1	1	1	1	1	1	1	2	1	2	1	1
1	1	1	1	1	1	1	1	1	1	1	1	1
13	1	1	1	1	1	1	1	1	1	1	1	1
3	1	5	2	1	1	1	1	0	1	1	2	1
1	1	0	2	1	1	1	1	1	1	1	1	1
1	0	1	0	0	0	0	0	1	1	1	1	1
1	0	0	0	0	0	0	0	0	0	0	2	0
3	0	1	0	0	0	0	0	2	1	1	1	1
12	2	1	2	1	1	2	1	1	1	1	1	1
5	0	0	0	0	0	0	0	0	0	0	0	0
8	0	0	0	0	0	0	0	2	0	0	0	0
1	1	1	2	1	1	1	1	1	1	1	1	1
1	1	1	1	1	1	1	1	1	1	1	1	1
2	1	1	2	1	1	1	1	0	0	0	0	0
1	2	0	2	1	1	1	1	0	0	0	0	0
13	1	1	2	1	1	1	1	1	1	1	2	1
1	1	1	1	1	1	1	1	2	1	1	1	1
1	1	1	1	1	1	1	1	1	1	1	1	1
1	1	1	2	1	1	1	1	1	1	1	1	2
1	1	1	1	1	1	1	1	2	1	1	1	1
1	1	1	1	1	2	1	1	1	2	1	1	1
2	2	0	0	0	0	0	0	2	1	0	0	0
4	1	0	2	1	1	1	1	0	0	0	0	0
1	1	1	1	1	1	1	1	1	2	1	1	1
5	1	1	1	1	1	1	1	2	1	1	1	1
1	1	1	1	1	1	1	1	1	1	1	1	1
13	1	1	1	1	1	1	1	3	1	1	1	1
1	1	1	1	1	1	1	1	1	1	1	1	1
3	1	1	2	1	1	1	1	3	1	1	1	1
1	0	0	0	0	0	0	0	0	0	0	0	0
1	1	1	1	1	1	1	1	1	1	1	1	1
1	1	1	1	1	2	1	1	1	1	1	1	2
12	2	0	0	0	0	0	0	2	1	1	1	1
7	0	2	0	0	0	0	0	1	1	1	1	1
4	1	1	2	1	1	1	1	1	1	1	1	1
5	1	1	2	1	1	1	1	1	1	1	1	1
13	1	1	1	1	2	1	1	1	1	1	2	1
2	0	0	0	0	0	0	0	2	0	0	0	0
8	1	1	2	1	1	1	1	1	1	1	1	1
8	0	0	0	0	0	0	0	0	0	0	0	0
8	1	1	1	1	2	1	1	0	0	0	0	0
13	0	0	0	0	0	0	0	0	0	0	0	0
1	1	1	1	1	1	1	1	1	1	1	1	1
1	0	0	0	0	0	0	0	0	0	0	0	0
3	1	1	1	1	1	1	1	2	1	1	1	1
13	1	1	1	1	1	1	1	3	1	1	1	1
1	1	1	1	1	1	1	1	1	1	1	1	1
2	0	0	0	0	0	0	0	0	0	0	0	0
1	1	1	1	1	1	1	1	1	1	1	1	1
8	0	0	0	0	0	0	0	0	0	0	0	0
5	0	0	0	0	0	0	0	0	0	0	2	0
1	1	2	2	1	1	1	1	1	1	1	1	1
1	0	0	0	0	0	0	0	0	1	1	1	1
1	1	1	1	1	1	1	1	1	1	1	1	1
1	1	1	2	1	1	1	1	2	1	1	2	2
1	0	0	0	0	0	0	0	0	0	0	0	0
5	0	0	0	0	0	0	0	1	1	1	1	1
6	1	1	1	1	1	1	1	1	1	0	1	1
12	0	0	0	0	0	0	0	1	1	1	1	1
1	0	0	0	0	0	0	0	0	0	0	0	0
5	0	0	0	0	0	0	0	1	1	1	1	1
13	0	0	0	0	0	0	0	0	0	0	0	0
1	0	0	0	0	0	0	0	3	1	1	1	1
1	1										2
1	0	0	0	0	0	0	0	0	0	0	0	0
1	1	1	1	1	2	1	1	2	1	1	1	1
2	0	0	0	0	0	0	0	3	1	1	1	2
12	1	1	1	1	1	1	1	1	1	1	1	1
13	1	0	2	1	1	1	1	0	1	1	1	1
1	1	1	1	1	1	1	1	2	1	1	2	1
13	0	0	0	0	0	0	0	1	1	1	1	1
1	0	0	0	0	0	0	0	0	0	0	0	0
3	0	0	0	0	0	0	0	0	1	1	2	1
1	0	0	0	0	0	0	0	0	1	1	1	1
5	0	0	0	0	0	0	0	0	0	0	0	0
1	1	1	2	1	1	1	1	1	1	1	2	1
1	0	0	0	0	0	0	0	0	0	0	0	0
1	0	0	0	0	0	0	0	3	1	1	2	1
6	1	0	1	1	1	1	1	0	0	0	0	0
1	0	0	0	0	0	0	0	3	1	1	2	1
13	1	1	1	1	1	1	1	1	1	1	1	1
1	1	1	1	1	2	1	1	1	1	1	1	1
7	1	0	0	0	0	0	0	0	0	0	0	0
3	2	1	0	0	0	0	0	1	1	1	1	1
1	1	1	1	1	1	1	1	3	1	2	1	1
6	0	0	0	0	0	0	0	0	0	0	0	0
5	0	0	0	0	0	0	0	0	0	0	0	0
1	0	0	0	0	0	0	0	0	0	0	0	0
13	0	0	0	0	0	0	0	1	1	1	1	2
1	0	4	0	0	0	0	0	0	0	0	0	0
1	0	0	0	0	0	0	0	1	1	0	1	1
1	0	1	0	0	0	0	0	0	1	1	1	1
13	0	0	0	0	0	0	0	0	0	0	0	0
1	0	0	0	0	0	0	0	0	0	0	0	0
1	0	0	0	0	0	0	0	1	1	0	1	1
1	0	0	0	0	0	0	0	0	0	0	0	0
12	2	0	0	0	0	0	0	0	0	0	0	0
1	1	0	0	0	0	0	0	0	0	0	0	2
1	1	0	0	0	0	0	0	0	0	0	0	0
12	1	0	0	0	0	0	0	1	1	0	1	1
1	0	0	0	0	0	0	0	2	1	2	1	1
4	0	0	0	0	0	0	0	2	1	1	1	1
1	0	0	0	0	0	0	0	0	0	0	0	0
13	1	1	1	1	1	1	1	2	1	1	1	1
1	0	0	0	0	0	0	0	1	1	1	2	1
1	0	0	0	0	0	0	0	2	1	1	1	1
13	0	0	0	0	0	0	0	0	0	0	0	0
1	0	0	0	0	0	0	0	0	0	0	0	0
1	1	1	2	1	1	1	1	1	1	1	1	1
13	0	0	0	0	0	0	0	2	1	1	1	1
1	0	0	0	0	0	0	0	0	0	0	0	0
1	0	0	0	0	0	0	0	0	0	0	0	0
13	0	0	0	0	0	0	0	0	0	0	2	0
1	0	0	0	0	0	0	0	0	0	0	0	0
1	0	0	0	0	0	0	0	1	1	1	1	1
12	0	0	0	0	0	0	0	0	0	0	2	0
1	0	0	0	0	0	0	0	2	1	2	1	1
1	0	0	0	0	0	0	0	1	1	1	1	1
7	1	1	1	1	2	1	1	1	1	1	1	1
1	0	0	0	0	0	0	0	1	1	1	1	1
1	0	0	0	0	0	0	0	1	1	1	1	1
1	0	0	0	0	0	0	0	1	1	1	1	1
12	2	0	0	0	0	0	0	3	1	1	1	1
1	0	0	0	0	0	0	0	3	1	1	1	1
13	0	0	0	0	0	0	0	3	1	1	1	1
1	0	0	0	0	0	0	0	2	1	1	1	1
1	1							1	1	1	2	1
13	0	0	0	0	0	0	0	0	0	0	2	0
1	0	0	0	0	0	0	0	0	0	0	0	0
8	1	1	2	1	1	1	1	2	1	1	1	1
12	0	0	0	0	0	0	0	0	0	0	0	0
8	0	0	0	0	0	0	0	0	0	0	0	0
6	1	1	1	1	1	1	1	0	1	1	1	1
8	1	4	1	1	2	1	1	0	0	0	0	0
13	1	1	1	1	1	1	1	2	1	1	1	1
7	2	0	0	0	0	0	0	0	0	2	0	0
3	1	1	1	0	2	1	1	1	1	1	1	1
4	1	1	1	1	1	1	1	2	1	1	1	1
13	0	0	0	0	0	0	0	0	0	0	0	0
3	1	1	1	1	1	1	1	1	1	1	1	1
1	1	1	2	1	1	1	1	0	1	1	1	1
6	0	1	0	0	2	0	0	2	1	1	1	1
5	1	1	1	1	1	1	1	2	1	1	1	1
1	1	1	1	1	2	1	1	1	1	1	2	1
1	1	1	1	1	1	1	1	1	1	0	1	1
8	1	1	1	1	1	1	1	1	1	1	1	1
1	1	1	1	1	1	1	1	2	1	1	1	1
1	2	0	0	0	0	0	0	0	0	0	0	0
13	1	1	1	1	1	1	1	3	1	1	2	1
1	1	1	1	1	1	1	1	2	1	1	1	1
15	1	1	0	0	0	0	0	1	1	1	1	1
1	1	1	1	1	1	1	1	1	1	1	1	1
1	1	1	1	1	1	1	1	3	1	1	1	1
1	1	1	2	1	1	1	1	0	1	1	1	2
12	0	0	0	0	0	0	0	0	0	0	0	0
1	1	1	1	1	1	2	1	2	2	1	1	1
8	1	1	1	1	1	1	1	2	1	1	1	1
1	1	1	1	1	1	1	1	1	1	1	1	1
1	1	1	1	1	2	1	1	1	1	1	1	1
8	0	0	0	0	0	0	0	0	0	0	0	0
1	1	1	1	1	1	1	1	1	1	1	2	1
8	0	0	0	0	0	0	0	0	0	0	0	0
1	1	4	1	1	1	1	1	2	1	1	1	1
2	1	1	2	1	1	1	1	1	1	1	1	2
3	0	0	0	0	0	0	0	0	0	0	2	0
1	1	1	1	1	2	1	1	2	1	1	1	1
13	0	0	0	0	0	0	0	0	0	0	2	0
1	0	0	0	0	0	0	0	0	0	0	0	0
7	0	0	0	0	0	0	0	3	1	1	1	1
1	0	1	2	1	1	0	0	3	1	1	2	1
12	0	2	0	0	0	0	0	0	0	0	0	0
3	0	1	0	0	0	0	0	3	1	1	1	1
8	1	1	1	1	1	1	1	3	1	1	1	1
1	1	1	1	1	1	1	1	1	1	1	1	1
1	2	1	1	1	1	1	1	1	1	1	1	1
7	0	0	0	0	0	0	0	2	0	0	0	0
8	1	1	1	1	1	1	1	1	1	1	1	1
3	2	1	1	1	1	1	1	1	1	1	1	1
1	1	5	2	1	1	1	1	1	1	1	1	1
4	1	1	1	1	1	1	1	1	1	1	1	1
1	1	1	1	1	1	1	1	1	1	1	1	1
1	1	1	1	1	1	1	1	2	1	2	1	1
8	1	1	1	1	2	1	1	1	1	2	2	1
5	0	0	0	0	0	0	0	2	0	0	0	0
1	0	0	0	0	0	0	0	0	0	0	0	0
15	0	0	1	1	1	0	1	0	1	1	1	1
0	1	1	2	1	1	1	1	1	1	1	1	1
1	0	1	0	0	0	0	0	1	1	0	1	1
8	0	0	0	0	0	0	0	0	0	0	0	0
1	1	1	1	1	1	1	1	1	1	1	1	1
12	0	1	0	0	0	0	0	1	1	1	2	1
1	1	1	1	1	1	1	1	2	1	1	1	1
1	0	0	0	0	0	0	0	0	0	0	0	0
2	1	0	2	1	1	1	1	0	0	0	0	0
3	1	1	1	1	1	1	1	1	1	1	1	1
3	1	1	1	1	1	1	1	0	1	1	2	1
5	1	1	0	0	0	0	0	0	1	1	1	1
12	0	0	0	0	0	0	0	0	0	0	2	0
1	1	0	1	1	2	1	1	0	0	0	0	0
8	1	1	1	1	1	1	1	1	1	1	1	1
4	1	1	1	1	1	1	1	2	1	1	1	1
1	1	1	1	1	1	1	1	1	1	1	1	1
1	1	1	1	1	1	1	1	2	1	1	1	1
1	1	1	1	1	1	1	1	2	0	0	2	0
1	1	1	1	1	1	1	1	2	1	1	1	1
7	1	1	1	1	2	1	1	1	1	1	1	2
8	1	1	1	1	1	1	1	2	1	1	1	1
13	2	1	1	1	2	1	1	1	1	1	1	1
1	1	1	1	1	1	1	1	1	1	1	1	1
1	2	1	1	1	2	1	1	1	1	1	1	1
1	1	1	1	1	2	1	1	1	1	1	1	1
1	1	1	1	1	1	1	1	1	1	1	1	1
1	1	4	1	1	1	1	1	1	1	1	2	1
5	1	1	1	1	1	1	1	1	1	1	1	1
1		1						1	1	1	2	1
3	1	1	1	1	1	1	1	1	1	1	1	1
13	1	1	1	1	1	1	1	1	1	1	1	1
1	1	1	1	1	1	1	1	3	1	1	1	1
8	1	1	1	1	1	1	1	1	1	1	1	1
1	1	1	1	1	1	1	1	1	1	1	1	1
1	1	1	1	1	1	1	1	2	1	1	1	1
13	1	1	1	1	1	1	1	1	1	1	1	1
1	1	6	1	1	1	1	1	2	1	1	1	1
1	1	1	0	0	0	0	0	2	1	1	1	1
13	1	1	1	1	2	1	1	1	1	1	1	1
8	1	1	1	0	1	1	1	1	1	0	1	1
3	1	1	1	1	1	1	1	1	1	1	2	1
13	1	1	1	1	1	1	1	1	1	1	1	1
7	0	0	0	0	0	0	0	0	0	0	0	0
8	1	1	1	1	1	1	1	1	1	1	1	1
1	1	1	0	0	0	0	0	0	0	0	0	0
4	0	1	0	1	0	0	0	1	1	1	1	1
2	1	1	0	0	0	0	0	1	1	1	1	1
12	1	1	0	0	0	0	0	0	0	0	0	0
1	0	0	0	0	2	0	0	0	0	0	0	0
13	1	1	1	1	1	1	1	1	1	1	1	1
8	0	0	0	0	1	0	1	0	0	0	0	0
8	1	0	0	0	0	0	0	0	1	1	1	2
12	1	0	0	0	0	0	0	2	1	1	1	1
5	1	1	0	0	0	0	0	1	1	1	1	1
1	1	1	2	1	1	1	1	1	1	1	1	1
1	0	1	2	0	0	0	0	3	1	1	2	1
6	0	0	0	0	0	0	0	0	0	0	0	0
7	2	1	2	0	0	0	0	1	1	1	1	1
1	1	1	1	1	2	2	1	1	1	1	1	1
1	1	1	2	1	1	1	1	3	1	1	1	1
1	0	1	0	0	0	0	0	1	1	1	1	1
7	1	1	0	0	0	0	0	0	1	1	1	1
8	2	0	0	1	0	0	0	1	1	1	1	1
1	1	1	0	0	0	0	0	1	1	1	1	1
7	1	1	0	0	0	0	0	1	1	1	1	1
12	1	3	0	0	0	0	0	0	0	0	2	0
5	1	1	0	0	0	0	0	1	1	1	1	1
6	1	1	0	0	0	0	0	1	1	1	1	1
1	1	1	1	1	1	1	1	1	1	1	1	1
5	1	4	1	1	1	1	1	1	1	1	1	1
12	1	1	1	1	1	1	1	1	1	1	1	1
13	1	1	1	1	2	1	1	1	1	1	1	1
1	1	1	1	1	1	1	1	2	1	1	1	1
5	1	1	1	1	1	1	1	1	1	1	1	1
3	1	1	0	0	0	0	0	1	1	1	1	1
12	0	0	0	0	0	0	0	0	0	0	0	0
7	1	1	1	1	1	1	1	2	1	1	1	1
5	1	1	0	0	0	0	0	1	1	1	1	1
8	0	0	0	0	0	0	0	0	0	0	0	0
12	0	1	0	0	0	0	0	0	0	0	0	0
7	1	1	1	1	2	1	1	1	1	1	1	1
5	0	0	0	0	0	0	0	0	0	0	2	0
7	1	1	0	0	2	0	2	1	1	1	1	1
13	0	1	0	0	0	0	0	2	1	1	1	1
1	1	1	1	0	2	0	2	0	0	0	0	0
3	0	1	0	0	0	0	0	2	1	1	1	1
8	1	1	1	1	1	1	1	1	1	1	2	1
1	1	1	1	0	0	2	0	2	0	0	0	0
1	1	1	1	1	1	1	1	1	1	1	1	1
7	1	1	1	1	1	1	1	1	1	1	2	1
1	0	0	0	0	0	0	0	1	1	1	1	1
1	0	0	0	0	0	0	0	0	0	0	2	0
1	1	1	1	1	2	2	1	3	1	1	1	2
5	1	1	1	1	1	1	1	1	1	1	1	1
4	0	0	0	0	0	0	0	0	0	0	0	0
3	1	1	2	1	1	1	1	2	1	1	1	1
1	1	1	1	1	1	1	1	1	1	1	1	1
1	1	1	1	1	2	1	1	1	1	1	1	1
1	1	1	1	1	2	1	1	2	1	1	1	1
12	0	0	0	0	0	0	0	0	0	0	0	0
1	0	1	0	0	0	0	0	1	1	1	1	1
1	1	1	2	1	1	1	1	1	1	1	1	1
1	1	1	1	1	1	1	1	1	1	1	1	1
12	1	1	1	1	2	1	1	1	1	1	1	1
7	1	1	1	1	2	1	1	1	1	1	1	1
5	1	1	1	1	1	1	1	1	1	1	1	1
8	1	1	1	1	1	1	1	1	1	1	1	1
5	1	1	1	1	1	1	1	1	1	1	1	1
1	1	1	1	1	1	1	1	1	1	1	1	1
1	1	1	1	1	1	1	1	1	1	1	1	1
1	1	1	1	1	1	1	1	1	1	1	1	1
13	0	0	0	0	0	0	0	2	0	0	0	0
1	1	1	1	1	1	1	1	1	1	1	1	1
1	1	1	1	1	1	1	1	2	1	1	1	1
1	1	1	1	1	1	1	1	1	1	1	2	1
5	1	1	1	1	1	1	1	1	1	1	1	1
1	1	1	2	1	1	1	1	2	1	1	1	1
12	1	1	2	1	1	1	1	2	1	1	1	1
1	1	1	1	2	1	1	1	2	1	1	1	1
13	1	1	1	1	1	1	1	1	1	1	1	1
1	1	1	1	1	1	1	1	1	1	1	1	1
12	1	1	1	1	2	1	1	1	1	1	1	1
1	1	6	2	1	1	1	1	1	1	1	1	1
3	1	0	1	1	2	1	1	3	1	1	1	1
1	1	1	2	1	1	1	1	1	1	1	1	1
1	1	1	1	1	2	1	1	1	1	1	1	1
13	1	1	1	1	1	1	1	1	1	1	1	1
1	1	1	1	1	1	1	1	1	1	1	1	1
1	1	1	1	1	2	1	1	1	1	1	1	1
13	1	1	1	1	1	1	1	1	1	1	1	1
1	1	1	1	1	1	1	1	1	1	1	1	1
1	1	1	1	1	1	1	1	1	1	1	1	1
7	0	2	0	0	0	0	0	0	0	0	0	0
1	1	1	1	1	1	1	1	2	1	1	2	1
1	1	1	2	1	1	1	1	1	1	1	1	1
8	1	1	1	1	1	1	1	1	1	1	1	1
7	1	1	1	1	1	1	1	1	1	1	1	1
13	1	1	1	1	1	1	1	1	1	1	1	1
1	0	0	0	0	0	0	0	2	0	0	2	0
12	1	1	1	1	1	1	1	1	1	1	1	1
1	1	1	1	1	2	1	1	1	1	1	1	1
8	1	1	1	1	1	1	1	1	1	1	1	1
13	1	1	1	1	1	1	1	1	1	1	1	1
4	1	1	1	1	2	2	1	1	1	1	1	1
1	1	1	1	1	1	1	1	1	1	1	1	1
5	1	1	1	1	1	1	1	1	1	1	1	1
8	1	1	1	1	1	1	1	1	1	1	1	1
8	1	1	1	1	1	1	1	1	1	1	1	1
13	1	1	1	1	1	1	1	1	1	1	1	1
1	1	1	1	1	1	1	1	1	1	1	1	1
8	1	1	1	1	1	1	1	1	1	1	1	1
12	1	1	1	1	1	1	1	1	1	1	1	1
5	1	1	1	1	1	1	1	1	1	1	1	1
7	1	1	1	1	1	1	1	1	1	1	1	1
1	1	1	1	1	2	1	1	1	1	1	1	1
1	1	1	1	1	1	1	1	1	1	1	1	1
13	1	1	1	1	1	1	1	1	1	1	1	1
13	1	1	2	1	1	1	1	1	1	1	1	1
1	1	1	1	1	1	1	1	1	1	1	1	1
4	1	1	1	1	1	1	1	1	1	1	1	1
8	1	1	1	1	1	1	1	1	1	1	1	1
5	1	1	2	1	1	1	1	1	1	1	1	1
3	1	1	1	1	1	1	1	1	1	1	1	1
1	0	2	0	0	0	0	0	2	1	1	1	1
5	1	1	1	1	1	1	1	2	1	1	1	1
1	1	1	1	1	1	1	1	1	1	1	1	1
13	1	1	1	1	1	1	1	2	1	1	1	1
1	1	1	1	1	2	1	1	1	1	1	1	1
1	1	1	1	1	1	1	1	1	1	0	1	1
13	1	1	1	1	1	1	1	1	1	1	1	1
8	1	1	1	1	1	1	1	1	1	1	1	1
7	1	1	1	1	2	1	1	1	2	1	1	2
3	1	1	1	1	1	1	1	1	1	1	1	1
1	1	1	2	1	1	1	1	1	1	1	1	1
3	1	1	1	1	1	1	1	1	1	1	1	1
1	1	1									2
1	2	1									2
8	1	1	1	1	1	1	1	1	1	1	1	1
3	1	1	1	1	1	1	1	1	1	0	1	1
13	1	1									2
5	1	1	1	1	1	1	1	1	1	1	1	1
2	1	1	1	1	1	1	1	1	1	1	1	1
1	1	1	2	1	1	1	1	1	1	1	2	1
12	0	0	0	0	0	0	0	2	1	0	1	1
1	1	1	1	1	1	1	1	1	1	1	1	1
5	1	1	1	1	1	1	1	1	1	1	1	1
1	2	1									2
13	1	1	1	1	1	1	1	1	1	1	1	1
3	1	1	1	1	1	1	1	2	1	1	2	1
7	1	1	1	1	1	1	1	1	1	1	1	1
1	1	1	1	1	1	1	1	1	1	1	1	1
8	1	1	1	1	1	1	1	1	1	1	1	1
3	1	1	1	1	2	1	1	1	1	1	1	1
4	1	1	1	1	1	1	1	1	1	1	1	1
15	1	1	1	1	1	1	1	1	1	1	1	2
1	1	1	1	1	1	1	1	1	1	1	1	1
12	1	1	1	1	1	1	1	2	1	1	1	1
12	1	1	1	1	1	1	1	1	1	1	1	1
7	1	1	1	1	1	1	1	1	1	1	1	1
1	1	1	1	1	1	1	1	2	1	1	1	1
1	1	1									2
13	1	1									2
1	1	1	2	1	1	1	1	1	1	1	1	1
7	1	1	1	1	1	1	1	1	1	1	1	1
13	1										2
8	1	1	1	1	1	1	1	1	1	1	1	1
1	1	1	1	1	2	1	1	1	1	1	1	1
8	1	1	1	1	1	1	1	2	1	1	1	1
13	1	1	1	1	1	1	1	1	1	1	1	1
1	1	3	1	1	1	1	1	1	1	1	1	1
1	1	1	1	1	2	1	1	1	1	1	1	1
2	1	1	1	1	1	1	1	1	1	1	1	1
1	1	1	1	1	1	1	1	1	1	1	1	1
8	1	1	1	1	1	1	1	1	1	1	1	1
1	0	0	0	0	0	0	0	2	1	1	2	1
12	1	1	1	1	1	1	1	1	1	1	1	1
12	1	1	1	1	1	1	1	1	1	0	1	1
8	1	1	1	1	1	1	1	1	1	1	1	1
2	1	1	1	1	1	1	1	1	1	1	1	1
0	1	1	1	1	2	1	1	1	2	1	1	1
1	1	1	1	1	1	1	1	1	1	1	2	1
7	1	1	1	1	1	1	1	1	1	1	1	1
12	1	1	1	1	1	1	1	1	1	1	1	1
8	1	1	1	1	1	1	1	1	1	1	1	1
8	2	0	0	0	0	0	0	2	0	0	0	0
1	1	1	1	1	1	1	1	1	1	1	1	1
12	1	1	1	1	1	1	1	1	1	1	1	1
1	1	2	1	0	1	1	1	2	1	1	1	1
5	0	0	0	0	0	0	0	1	1	1	1	1
1	1	1	1	1	1	1	1	1	1	1	1	1
5	1	1	1	1	1	1	1	3	1	1	1	1
13	1	1	1	1	1	1	1	1	1	1	1	1
5	1	1	1	1	1	1	1	1	1	1	1	1
3	1	1	1	1	1	1	1	1	1	1	1	1
7	1	1	1	1	1	1	1	1	1	1	1	1
1	1	1	1	1	1	1	1	3	1	1	1	1
3	1	1	1	1	1	1	1	1	1	1	1	1
1	1	1	1	1	1	1	1	2	1	1	1	1
1	1	1	1	1	2	1	1	2	1	1	1	1
6	1	1	1	1	1	1	1	1	1	1	1	1
1	1	1	1	1	1	1	1	1	1	1	1	1
8	1	1	2	1	1	1	1	1	1	1	1	1
13	1	1	1	1	2	1	1	1	1	0	1	1
12	1	1	1	1	1	1	1	1	1	1	1	1
12	1	1	1	1	1	1	1	1	1	1	1	1
3	1	6	1	1	1	1	1	1	1	1	1	1
5	1	1	1	1	1	1	1	1	1	1	1	1
8	1	1	1	1	1	1	1	1	1	1	1	1
12	1	1	1	1	1	1	1	1	1	1	1	1
1	1	0	1	1	1	1	1	1	1	1	2	1
1	1	1	1	1	1	1	1	1	1	1	1	1
8	1	1	1	1	1	1	1	1	1	1	1	1
1	1	1	1	1	1	1	1	1	1	1	2	1
1	1	1	1	1	1	1	1	1	1	1	1	1
3	2	1	1	1	1	1	1	3	1	1	1	1
13	1	1	1	1	1	1	1	2	1	1	1	1
1	2	0	0	0	0	0	0	0	0	0	2	0
5	0	0	0	0	0	0	0	0	0	0	0	0
6	1										2
6	1	1	1	1	1	1	1	1	1	1	2	1
1	1	0	1	1	1	1	1	1	2	1	1	1
3	0	0	0	0	0	0	0	3	1	1	1	1
13	0	0	0	0	0	0	0	0	0	0	0	0
1	1	1	1	1	1	1	1	1	1	1	1	1
2	1	1	1	1	1	1	1	1	1	1	1	1
8	1	1	1	1	1	1	1	1	1	1	1	1
12	1	1	2	1	1	1	1	1	1	1	1	1
6	1	1	1	1	1	1	1	2	1	1	1	1
3	1	0	2	1	1	1	1	2	1	1	1	1
4	1	1	1	1	1	1	1	1	1	1	1	1
4	1	1	1	1	1	1	1	1	1	1	1	1
12	0	0	0	0	0	0	0	2	0	0	0	0
1	1	1									2
1	1	1	1	1	1	1	1	1	1	1	1	1
3	1	1	1	1	1	1	1	1	1	1	1	1
13	0	0	0	0	0	0	0	0	0	0	0	0
1	1	1	1	1	1	1	1	2	1	1	1	1
1	1	1	1	1	1	1	1	1	1	1	1	1
8	1	1	1	1	1	1	1	1	1	1	1	1
1	1	1	1	1	1	1	1	1	1	1	1	1
1	1	1	1	1	1	1	1	1	1	1	1	1
1	1	1	1	1	1	1	1	2	1	1	1	1
6	1	1	1	1	1	1	1	1	1	1	1	1
2	1	3	1	1	1	1	1	1	1	1	1	1
12	1	1	1	1	1	1	1	1	1	1	1	1
3	1	1	1	1	1	1	1	1	1	1	1	1
2	0	0	0	0	0	0	0	0	0	0	0	2
1	1	1	1	1	2	1	1	1	1	1	1	1
1	1	1	1	1	1	1	1	1	1	1	1	1
2	1	1	1	1	1	1	1	2	1	1	1	1
1	1	1	1	1	1	1	1	1	1	1	1	1
12	1	1	1	1	1	1	1	2	1	1	1	1
1	1	1	1	1	1	1	1	3	1	1	1	1
4	1	1	1	1	1	1	1	1	1	1	1	1
8	1	1	1	1	1	1	1	1	1	1	1	1
5	1	1	1	1	1	1	1	1	1	1	1	1
12	1	1	1	1	2	1	1	2	1	1	1	1
3	1	1	1	1	1	1	1	1	1	1	1	1
13	1	1	1	0	2	1	1	1	1	1	1	1
6	0	0	0	0	0	0	0	0	1	1	1	1
1	1	0	1	1	1	1	1	2	1	2	1	1
1	1	0	1	1	1	1	1	3	2	1	1	1
1	1	1	1	1	1	1	1	2	1	1	1	1
7	1	1	1	1	1	1	1	1	1	1	1	1
14	1	1	1	1	1	1	1	1	1	1	1	1
1	1	1	1	1	2	1	1	1	1	1	1	1
5	1	1	1	1	1	1	1	1	1	1	1	1
1	1	1	1	1	1	1	2	1	1	1	1	1
5	1	1	1	1	1	1	1	1	1	1	1	1
1	1	1	1	1	2	1	1	1	1	1	1	1
1	1	1	1	1	1	1	1	1	1	1	1	1
1	0	2	0	0	0	0	0	2	1	1	1	1
12	1	1	1	1	1	1	1	1	1	1	1	1
1	1	1	1	1	1	1	1	2	1	2	1	1
1	1	1	1	1	2	1	1	1	1	1	1	1
8	1	1	1	1	2	1	1	1	1	1	1	1
8	1	1	1	1	1	1	1	1	1	1	1	1
13	1	1	1	1	1	1	1	1	1	1	1	1
8	1	1	2	1	1	1	1	3	1	1	1	1
6	1	1	1	1	1	1	1	1	1	1	1	1
7	1	1	1	1	1	1	1	1	1	0	2	2
13	0	3	0	0	0	0	0	2	0	0	0	0
1	1	1	1	1	1	1	1	1	2	1	1	1
1	1	1	1	1	2	1	1	3	1	1	1	1
13	1	1	2	1	1	1	1	1	1	1	1	1
1	0	1	0	0	0	0	0	1	1	1	1	1
3	1	1	1	1	1	1	1	1	1	1	1	1
7	0	0	0	0	0	0	0	2	0	0	0	0
8	1	0	2	1	1	1	1	2	0	0	0	0
5	1	1	1	1	1	1	1	1	1	1	2	1
7	1	1	1	1	2	1	1	1	1	1	1	1
1	0	0	0	0	0	0	0	2	1	0	0	0
2	0	0	0	0	0	0	0	0	2	0	0	0
13	1	1	1	1	1	1	1	2	1	1	1	1
1	1	1	2	1	1	1	1	1	1	1	2	1
5	1	1	1	1	1	1	1	1	1	1	1	1
2	1	4	1	1	1	1	1	1	1	1	1	1
3	1	1	1	1	2	1	1	1	1	1	1	1
13	1	1	1	1	1	1	1	1	1	1	1	1
6	0	0	0	0	0	0	0	0	0	0	0	0
1	1	0	1	0	2	1	1	2	0	0	0	0
13	0	3	0	0	0	0	0	2	0	0	0	0
1	0	0	0	0	0	0	0	0	0	0	2	2
1	0	0	0	2	0	0	0	0	2	0	0	0
3	0	0	0	0	0	0	0	2	0	0	0	0
5	2	0	0	0	0	0	0	2	0	0	0	0
1	0	0	0	0	0	0	0	0	0	0	0	0
13	1	1	1	1	1	1	1	1	1	1	1	1
7	1	1	1	1	1	1	1	1	1	1	1	1
8	0	0	0	0	0	0	0	0	2	0	0	0
13	1	1	1	1	1	1	1	2	1	1	1	1
6	1	4	2	1	1	1	1	1	1	1	1	1
2	1	1	1	1	1	1	1	1	1	1	1	1
7	1	1	1	1	1	1	1	1	1	1	1	1
1	1	1	1	1	1	1	1	1	1	1	1	1
13	1	1	1	1	1	1	1	1	1	1	1	1
1	1	1	1	1	1	1	1	1	1	1	1	1
1	1	1	1	1	1	1	1	1	1	1	1	1
1	1	1	1	1	1	1	1	0	1	1	1	1
13	1	1	1	1	1	1	1	2	1	1	1	1
1	1	1	2	1	1	1	1	1	1	1	1	1
1	1										2
13	0	0	0	0	0	0	0	0	0	0	0	0
1	0	0	0	0	0	0	0	0	0	0	0	0
7	1	1	1	1	1	1	1	1	1	1	1	1
12	1	1	1	1	1	1	1	1	1	1	1	1
1	1	1	1	1	1	1	1	3	1	1	1	1
1	1	1	1	1	1	1	1	1	1	1	1	1
1	0	0	0	0	0	0	0	0	0	0	0	0
1	0	0	0	0	0	0	0	2	1	1	1	1
8	0	1	0	0	0	0	0	1	1	1	1	1
1	1	1	1	1	1	1	1	1	1	1	1	1
12	1	1	1	1	1	1	1	1	1	1	1	1
7	1	1	1	1	1	1	1	1	1	1	1	1
5	1	1	1	1	1	1	1	1	1	1	1	1
13	1	1	1	1	1	1	1	1	1	1	1	1
1	1	1	1	1	1	1	1	1	1	1	1	1
1	1	1	1	1	1	1	1	1	1	1	1	1
3	1	1	1	1	2	1	1	1	1	1	1	1
1	1	1	1	1	1	1	1	2	1	1	1	1
8	1	1	1	1	1	1	1	1	1	1	1	1
1	1	1	1	1	1	1	1	1	1	1	1	1
12	0	0	0	0	0	0	0	2	0	0	0	0
1	0	0	0	0	0	0	0	0	0	0	2	0
2	1	1	2	1	1	1	1	1	1	1	1	2
1	1	1	2	1	1	1	1	1	1	1	1	1
1	1	1	1	1	1	1	1	3	1	1	1	1
4	1	1	1	1	1	1	1	1	1	1	1	1
13	1							2			2
8	1	1	1	1	1	1	1	1	1	1	1	1
1	0	0	0	0	0	0	0	2	0	0	0	0
1	1	1						1			2
1	1	1						1			2
2	1	1						1			2
1	1	1						1			1
1	1	1						1			1
6	1	1	1	1	1	1	1	1	1	1	1	1
13	1	1	1	1	2	1	1	1	1	1	1	1
1	1	1						1			2
1	1	1						1			2
12	0	0	0	0	0	0	0	2	0	0	0	0
7	1	1	1	1	1	1	1	3	1	1	1	1
1	0	0	0	0	0	0	0	0	0	0	0	0
1	0	0	0	2	0	0	0	2	0	0	0	0
1	0	0	0	0	0	0	0	0	0	0	0	0
2	0	0	0	0	0	0	0	2	0	0	0	0
13	1	1	2	1	1	1	1	1	1	1	1	1
1	0	0	0	0	0	0	0	0	0	0	0	0
1	1	1	1	1	2	1	1	1	1	1	1	1
7	0	0	0	0	0	0	0	0	0	0	0	2
1	0	0	0	0	0	0	0	0	0	0	0	0
1	0	0	0	0	0	0	0	2	0	0	0	0
13	0	2	0	0	0	0	0	0	0	0	0	0
1	0	0	0	0	0	0	0	0	0	0	0	0
13	0	0	0	0	0	0	0	2	0	0	0	0
1	0	0	0	0	0	0	0	0	0	0	0	0
1	0	0	0	0	0	0	0	0	0	0	2	0
1	1	1	1	1	1	1	1	2	1	1	1	1
1	0	0	0	0	0	0	0	0	0	0	0	0
1	0	0	0	0	0	0	0	0	0	0	0	0
13	1	1	1	1	2	1	1	1	1	1	1	1
1	0	0	0	0	0	0	0	0	0	0	0	0
1	1	1	1	1	1	1	1	2	1	1	1	1
1	1	1									2
1	1	1	2	1	1	1	1	0	0	0	0	0
2	0	0	0	0	0	0	0	0	0	0	0	0
1	0	0	0	2	0	0	0	2	0	0	0	0
7	1	1	2	1	1	1	1	1	1	1	1	1
1	0	0	0	0	0	0	0	0	0	0	0	0
1	0	0	0	0	0	0	0	0	0	0	0	0
1	1	1	1	1	1	1	1	1	1	1	2	1
13	0	0	0	0	2	0	0	0	0	0	0	0
1	1	1	1	1	1	1	1	1	1	1	1	1
3	0	0	0	0	0	0	0	2	0	0	0	0
1	0	0	0	0	2	0	0	0	0	0	0	0
4	0	0	0	0	0	0	0	0	0	0	0	2
1	0	0	0	0	2	0	0	2	0	0	0	0
5	1	1	1	1	1	1	1	1	1	1	1	1
7	1	0	1	1	1	1	1	1	1	1	1	1
13	0	0	0	2	0	0	0	0	0	0	0	0
1	0	0	0	0	0	0	0	0	0	0	0	0
7	1	1	1	1	1	1	1	1	1	1	1	1
1	1	1	1	1	1	1	1	1	1	1	2	1
13	0	0	0	0	0	0	0	0	2	0	0	0
1	1	1	1	1	1	1	1	1	1	1	1	1
6	1	1	1	1	1	1	1	1	1	1	1	1
13	0	0	0	0	0	0	0	0	0	0	0	0
3	1	1	1	1	1	1	1	2	1	1	1	1
3	0	0	0	0	2	0	0	2	2	1	1	1
13	0	0	0	0	0	0	0	0	0	0	0	0
1	1	1	1	1	1	1	1	1	1	0	1	1
1	1	1	1	1	2	1	1	1	1	1	1	1
1	0	0	0	0	0	0	0	0	0	0	0	0
5	1	1	1	1	1	1	1	1	1	1	1	1
13	1	1	1	1	1	1	1	1	1	1	1	1
6	0	0	0	0	0	0	0	2	1	1	1	1
1	1	1	1	1	1	1	1	1	1	1	1	1
13	0	0	0	0	0	0	0	1	1	1	1	1
1	0	0	0	0	0	0	0	1	1	1	1	1
1	1	1	1	1	1	0	1	1	1	1	1	1
13	0	0	0	0	0	0	1	0	0	0	0	0
1	1	1	1	0	1	1	1	2	1	2	1	1
1	0	0	0	0	0	0	0	0	0	0	0	0
1	1	1	1	1	1	1	1	2	1	1	1	1
13	1	1	1	1	2	1	1	2	1	1	1	1
8	1	1	1	1	1	1	1	1	1	1	1	1
1	1	1	1	1	1	1	1	1	1	1	1	1
3	1	1	1	1	1	1	1	1	2	1	1	1
8	1	1	1	1	1	1	1	1	1	1	1	1
1	0	0	0	0	0	0	1	2	1	1	1	1
4	0	0	0	0	2	0	0	2	1	1	1	1
8	0	0	0	0	0	0	0	0	0	0	0	0
7	0	0	0	0	0	0	0	0	0	0	0	0
8	1	1	1	1	2	1	1	1	2	1	1	1
5	1	1	1	1	1	1	1	1	1	1	1	1
2	1	1	1	1	1	1	1	1	1	1	1	1
4	1	1	1	1	1	1	1	1	1	1	1	1
1	1	0	1	1	1	1	1	1	1	1	1	1
12	0	0	0	0	0	0	0	0	0	0	0	0
1	0	0	0	0	0	0	0	0	0	0	0	0
1	1	1	1	1	2	1	1	1	1	1	1	1
13	0	0	0	0	2	0	0	0	0	0	2	0
1	1	1	1	1	1	1	1	1	1	1	1	1
1	1	1	1	1	1	1	1	1	1	1	1	1
1	0	0	0	0	0	0	0	0	0	0	0	0
1	1	1	1	1	1	1	1	1	1	1	1	1
13	1	1	1	1	1	1	1	1	1	1	1	1
1	0	0	0	0	0	0	0	0	0	0	0	0
1	1	1	1	1	1	1	1	1	1	1	1	0
12	1	1	1	1	1	0	1	1	1	1	1	1
7	1	1	1	1	1	1	1	1	1	1	1	1
7	0	0	0	0	0	0	0	0	0	0	0	0
1	0	0	0	0	0	0	1	2	0	0	0	0
13	0	0	0	0	0	0	0	2	0	0	0	0
1	1	1	1	1	1	1	1	4	1	1	1	1
13	0	0	0	0	2	0	0	0	0	0	0	0
1	1	0	2	1	1	1	1	1	1	1	1	1
4	1	1	1	1	1	1	1	1	1	1	1	1
4	1	1	1	1	1	1	1	1	1	1	1	1
1	1	1	1	1	1	1	1	1	1	1	1	1
1	1	1	1	1	1	1	1	1	1	1	1	1
1	1	0	1	1	1	1	1	1	1	1	1	1
3	1	0	1	1	1	1	1	1	1	1	1	1
1	1	1	1	1	1	1	1	1	1	1	1	1
12	0	0	0	0	0	0	0	2	0	0	0	0
8	1	1	1	1	1	1	1	1	1	1	2	1
3	1	1	2	1	1	1	1	2	1	1	1	1
4	0	0	1	1	1	0	0	1	1	1	1	1
13	0	0	0	0	0	0	0	2	0	0	0	0
1	1	1	1	1	1	1	1	1	1	1	1	1
1	1	1	1	1	1	1	1	1	1	1	1	1
1	1	1	2	1	1	1	1	1	1	1	1	1
1	1	1	1	1	1	1	1	1	1	1	1	1
12	1	1	1	1	1	1	1	1	1	1	1	1
8	0	0	0	0	0	0	0	0	0	0	2	0
5	1	1	1	0	1	1	1	1	1	1	1	1
5	1	1	1	1	1	1	1	1	1	1	1	1
1	0	0	0	0	0	0	0	2	1	1	0	0
13	0	0	0	0	0	0	0	0	0	0	0	0
7	0	0	0	0	0	0	0	2	0	0	2	0
1	0	0	0	0	0	0	0	3	1	1	1	1
3	1	1	1	1	1	1	1	1	1	1	1	1
7	1	1	1	1	2	1	1	1	1	1	1	1
1	0	0	0	0	0	0	0	0	0	0	0	0
7	1	1	1	1	1	1	1	1	1	1	1	2
8	0	0	0	0	0	0	0	0	0	0	0	0
13	0	0	0	0	0	0	0	0	0	0	0	0
1	1	1	1	1	1	1	1	2	1	1	1	1
13	1	1	1	1	1	1	1	1	1	1	1	1
3	0	0	0	0	0	0	0	0	0	0	0	0
8	0	0	0	2	0	0	1	0	0	0	0	0
13	0	0	0	0	0	0	0	0	0	0	0	0
12	0	0	0	0	0	0	0	0	0	0	0	0
2	1	1	1	0	1	1	1	1	1	1	1	1
1	0	0	0	0	0	0	0	0	0	0	0	0
1	1	1	1	1	1	1	1	1	1	1	1	1
8	0	0	0	0	0	0	0	2	0	0	0	0
1	1	1	1	1	2	1	1	1	1	1	1	1
1	1	1	1	1	1	1	1	2	1	2	1	1
5	1	1	1	1	1	1	1	1	1	1	1	1
2	1	1	2	1	1	1	1	1	1	1	1	1
1	1	1	1	1	2	1	1	1	1	1	1	1
13	0	2	0	0	2	0	0	2	0	0	0	0
1	1	1	1	1	1	1	1	1	1	1	1	1
6	1	1	1	1	1	1	1	1	1	2	1	1
13	1	1	1	1	1	1	1	1	1	1	1	1
1	0	0	0	0	0	0	0	0	0	0	0	0
8	1	1	1	1	1	1	1	1	1	1	1	1
1	1	1	1	1	1	1	1	1	1	1	1	1
13	0	0	0	0	0	0	1	0	0	0	2	0
5	1	1	1	1	2	1	1	1	1	1	1	1
12	0	0	0	0	0	0	0	0	0	0	0	0
1	1	1	1	1	1	1	1	1	1	1	1	1
4	0	0	0	0	0	0	0	2	0	0	0	0
1	0	0	0	0	0	0	0	0	0	0	0	0
8	0	0	0	0	0	0	0	0	0	0	0	0
2	0	0	0	0	0	0	0	0	0	0	0	0
13	1	1	1	1	1	1	1	1	1	1	1	1
1	1	1	1	1	1	1	1	1	1	1	1	1
13	0	0	0	0	0	0	0	0	0	0	0	0
1	0	0	0	2	0	0	0	0	0	0	0	0
1	0	0	0	0	0	0	0	2	0	0	0	0
7	0	0	0	0	2	0	0	0	0	0	2	0
4	1	0	2	1	1	1	1	2	0	0	0	0
13	0	0	0	0	2	0	0	2	0	0	0	0
1	1	1	2	1	1	1	1	1	1	1	1	1
1	1	1	2	1	1	1	1	2	1	1	1	1
8	0	0	0	0	0	0	0	0	0	0	2	0
1	1	1	1	1	1	1	1	3	1	1	1	1
1	0	0	0	0	0	0	0	0	0	0	0	0
8	0	0	0	0	0	0	1	2	0	0	0	0
12	0	0	0	0	0	0	0	2	0	0	2	0
12	0	0	0	0	0	0	0	2	0	0	0	0
1	0	0	0	0	0	0	0	0	0	0	0	0
1	1	1	1	1	1	1	1	1	1	1	1	1
1	0	0	0	0	0	0	0	0	0	0	0	0
1	0	0	0	0	0	0	0	2	0	0	0	0
1	1	1	1	1	1	1	1	1	1	1	1	1
13	0	0	0	0	0	0	0	0	0	0	0	0
1	1	1	2	1	1	1	1	2	1	1	1	1
7	1	1	1	1	1	1	1	1	1	1	1	1
12	0	0	0	0	0	0	1	0	0	0	0	0
1	1	1	1	1	1	1	1	1	1	1	1	1
1	1	1	1	1	1	1	1	1	1	1	2	1
13	1	1	1	1	1	1	1	1	1	1	1	1
12	0	0	0	0	0	0	1	2	0	0	0	0
1	1	1	1	1	1	1	1	1	1	1	1	1
4	1	1	2	1	1	1	1	1	1	1	1	1
1	1	1	1	1	1	1	1	2	1	1	1	1
4	1	1	1	1	1	1	1	1	1	1	1	1
1	1	1	1	1	1	1	1	3	1	1	1	1
5	0	0	0	0	2	0	0	0	0	0	0	0
13	0	0	0	0	0	0	0	2	0	0	0	0
7	1	1	1	1	1	1	1	3	1	1	1	1
1	1	1	1	1	1	1	1	2	1	1	1	1
7	0	0	0	0	0	0	0	1	1	1	1	1
13	1	1	1	1	1	1	1	1	1	1	1	1
8	1	1	1	1	1	1	1	1	1	1	1	1
6	1	1	1	1	1	1	1	1	1	1	1	0
1	0	0	0	0	0	0	0	0	0	0	0	0
13	1	1	1	1	1	1	1	2	1	1	1	1
8	1	1	1	1	1	1	1	3	1	1	2	1
1	1	0	1	1	2	1	1	1	1	1	1	1
8	1	1	1	1	1	1	1	1	1	1	1	1
4	1	1	2	1	1	1	1	1	1	1	1	1
1	1	1	1	1	1	1	1	1	1	1	1	1
3	1	1	1	1	1	1	1	2	1	1	1	1
12	1	1	1	1	1	1	1	1	1	1	1	1
8	1	1	1	1	1	1	1	1	1	1	1	1
8	1	1	1	1	1	1	1	1	1	1	1	1
5	1	1	1	0	1	1	1	1	1	1	1	1
12	1	1	1	1	1	1	1	1	1	1	1	1
1	1	1	1	1	1	1	1	0	1	1	0	0
5	1	1	1	1	1	1	1	1	1	1	1	1
1	2							1			2
1	1	1	1	1	1	1	1	3	1	1	1	1
1	0	0	0	0	2	0	0	0	0	0	2	0
3	1	1	1	1	1	1	1	3	1	1	1	1
3	1	1	1	1	1	1	1	1	1	1	1	1
8	1	1	1	1	1	1	1	0	1	1	1	1
1	1	1	1	1	1	1	1	3	1	1	1	1
12	0	0	0	0	2	0	0	0	0	0	0	0
1	1	1	1	1	1	1	1	2	1	1	1	1
7	1	1	1	1	1	1	1	1	1	1	1	1
13	1	1	1	1	1	1	1	1	1	1	1	1
1	1	1	1	1	1	1	1	1	1	1	1	1
5	1	1	1	1	1	1	1	0	1	1	2	1
12	1	1	1	1	1	1	1	1	1	1	1	1
7	1	1	1	1	1	0	0	1	1	1	1	1
3	0	0	0	0	0	0	0	0	0	0	0	2
1	0	0	0	0	0	0	0	0	0	0	0	0
12	1				2			1			2
1	1	1	1	1	1	1	1	2	1	1	1	1
1	2				2			1			2
8	1	1	1	1	1	1	1	2	1	1	1	1
7	1	1	1	1	2	1	1	1	1	1	1	1
1	1	1	1	1	1	1	1	1	1	1	1	1
13	1	1	1	1	1	1	1	1	1	1	1	1
2	1	1	1	1	1	1	1	1	1	1	1	1
13	1	1	1	1	2	1	1	1	1	1	1	1
1	1	1	1	1	1	1	1	1	2	1	1	2
1	0	0	0	0	0	0	0	0	0	0	2	0
13	0	0	0	0	0	0	0	0	0	0	0	0
1	1	1	2	1	1	1	1	1	1	1	1	1
8	0	0	0	0	0	0	0	0	0	0	0	0
12	0	0	0	0	0	0	0	2	0	0	0	0
8	1	1	1	1	1	1	1	1	1	1	1	1
1	1	1	1	1	1	1	1	1	1	1	1	1
13	1	1	1	1	1	1	1	1	1	1	1	1
1	0	0	0	0	0	0	0	0	0	0	0	0
1	0	0	0	0	0	0	0	0	0	0	2	0
12	0	0	0	0	0	0	0	0	0	0	0	0
1	0	0	0	2	0	0	0	0	0	0	0	0
12	0	0	0	0	0	0	0	2	0	0	0	0
1	0	0	0	0	0	0	0	2	0	0	0	2
1	1	1	1	1	1	1	1	1	1	1	1	1
13	2	1	1	1	1	1	1	1	1	1	1	1
8	1	1	1	1	1	1	1	1	1	2	1	1
13	1	1	1	1	1	1	1	1	1	1	1	1
0	1	1	1	1	1	1	1	1	1	1	2	1
1	1	1	1	1	1	1	1	1	1	1	1	1
4	1	1	1	1	1	1	1	1	1	1	1	1
13	1	1	1	1	1	1	1	1	1	1	1	1
5	0	0	0	0	0	0	0	2	0	0	2	0
3	1	6	1	1	1	1	1	0	1	1	2	1
1	1	1	1	1	1	1	1	1	1	1	1	1
1	1										2
13	0	0	0	0	0	0	0	2	0	0	0	0
1	0	6	0	0	0	0	0	1	1	1	1	1
5	0	0	0	0	0	0	0	0	0	0	0	0
1	1	1	1	1	1	1	1	2	1	1	1	1
5	0	1	0	0	0	0	0	3	1	1	1	1
1	1	1	1	1	1	2	1	1	1	1	1	1
13	1	1	1	1	1	1	1	3	1	2	1	1
2	0	0	0	0	0	0	0	0	0	0	2	0
1	0	0	0	0	0	0	0	2	0	0	0	0
1	1	1	1	1	1	1	1	3	1	1	1	1
1	0	0	0	2	0	0	0	0	0	0	0	0
4	0	0	0	0	0	0	0	0	0	0	0	0
2	0	0	0	0	0	0	0	0	0	0	2	0
4	0	0	0	0	0	0	0	0	0	0	0	0
8	0	0	0	0	0	0	0	0	0	0	0	0
13	1	1	1	1	1	1	1	1	1	1	1	1
4	0	0	0	0	0	0	0	0	0	0	0	0
13	1	1	2	1	1	1	1	1	1	0	1	1
1	0	0	0	0	0	0	0	2	0	0	0	0
3	0	0	0	0	0	0	0	0	0	0	0	0
1	1	1	1	1	1	1	1	1	1	1	1	1
7	1	0	1	1	1	1	1	1	1	1	1	1
12	0	0	0	0	0	0	0	2	0	0	0	0
1	1	0	1	1	1	1	1	2	1	1	1	1
4	1	6	2	1	1	1	1	2	1	1	1	1
1	1	1	1	1	1	1	1	1	1	1	1	1
13	1	1	1	1	1	1	1	2	1	1	1	1
1	1	1	1	1	1	1	1	2	1	1	1	1
1	1	1	1	1	1	1	1	2	1	2	1	1
13	0	0	0	0	0	0	0	0	0	0	0	0
1	0	0	0	0	0	0	1	0	0	0	0	0
5	0	0	0	0	0	0	0	0	0	0	0	0
8	0	0	0	0	0	0	0	0	0	0	0	0
1	0	0	0	0	0	0	0	0	0	0	0	0
1	0	0	0	0	0	0	0	0	0	0	0	0
1	0	0	0	0	0	0	0	0	0	0	0	0
12	1	1	1	1	1	1	1	1	1	1	1	2
1	0	0	0	0	0	0	0	0	0	0	0	0
3	0	1	0	0	0	0	0	3	1	1	1	1
12	1	1	1	1	1	1	1	2	1	1	1	1
3	0	0	0	0	0	0	0	0	0	0	0	0
7	0	0	0	0	0	0	0	2	0	0	0	0
1	0	0	0	0	0	0	0	2	0	0	0	0
13	0	0	0	0	0	0	2	0	0	0	2	0
1	0	0	0	0	0	0	0	0	0	0	0	0
12	0	0	0	0	0	0	0	2	0	0	0	0
5	0	0	0	0	0	0	1	1	1	1	1	1
1	0	0	0	0	0	0	0	0	0	0	0	0
7	0	0	0	0	0	0	1	0	0	0	0	0
2	0	0	0	0	0	0	1	2	0	0	0	0
1	0	0	0	0	0	0	0	0	0	0	0	0
1										1	2	1
8	0	0	0	0	0	0	0	2	0	0	0	0
12	0	0	0	0	0	0	0	0	0	0	0	0
4	0	0	0	0	0	0	0	0	0	0	2	0
1	0	0	0	2	0	0	0	2	0	0	0	0
13	0	0	0	0	0	0	0	0	0	0	0	0
1	0	0	0	0	0	0	0	0	0	0	0	0
12	0	0	0	0	0	0	0	0	0	0	0	0
1	0	0	0	0	0	0	0	0	0	0	0	0
1	0	0	0	0	0	0	0	0	0	0	0	0
5	0	0	0	0	0	0	0	0	0	0	0	0
3	0	0	0	0	0	0	0	0	0	0	0	0
12	0	0	0	0	0	0	0	0	0	0	0	0
5	0	0	0	0	0	0	0	0	0	0	0	0
1	1	1	1	1	1	1	1	2	1	1	1	1
3	0	0	0	0	0	0	0	0	0	0	2	0
1	0	0	0	0	0	0	0	0	0	0	0	0
5	0	0	0	0	0	0	0	0	0	0	0	0
12	0	0	0	0	0	0	0	2	0	0	0	0
2	0	0	0	0	0	0	0	2	0	0	2	0
13	0	0	0	0	0	0	1	0	0	0	0	0
1	0	0	0	0	0	0	0	0	0	0	0	0
14	0	0	0	0	0	0	0	2	0	0	0	0
3	0	0	0	0	0	0	0	0	0	0	0	0
1	1	1	1	1	1	1	1	2	1	1	1	1
3	0	0	0	0	0	0	1	0	0	0	0	0
1	0	0	0	2	0	0	0	2	0	0	0	0
1	0	0	0	0	0	0	0	0	0	0	0	0
12	0	0	0	0	0	0	0	2	0	0	0	0
4	0	0	0	0	0	0	0	0	0	0	0	0
1	0	0	0	0	0	0	0	2	0	0	2	0
13	0	0	0	0	0	0	0	0	0	0	0	0
1	0	0	0	0	0	0	0	0	0	0	0	0
1	1	1	1	0	2	1	1	2	1	2	1	1
1	1	1	1	1	1	1	1	2	1	1	1	1
7	0	0	0	0	0	0	0	0	0	0	0	0
12	0	0	0	0	0	0	0	2	0	0	0	0
1	0	0	0	0	0	0	0	2	0	0	0	0
12	0	0	0	2	0	0	0	0	0	0	0	0
1	1	1	1	1	1	1	1	2	1	1	1	1
13	0	0	0	0	2	0	0	0	0	0	0	0
1	0	0	0	0	0	0	0	0	0	0	0	0
1	1	1	1	1	1	1	1	3	1	1	1	1
1	0	0	0	0	0	0	1	3	1	1	1	1
12	0	0	0	0	0	0	0	0	0	0	0	0
1	1	6	1	1	2	1	1	1	1	1	2	1
1	0	0	0	0	0	0	1	0	0	0	0	0
1		1								1	2	1
1	0	0	0	0	0	0	1	0	2	0	0	0
12	0	0	0	0	0	0	0	0	0	0	0	0
1	0	0	0	0	2	0	1	0	0	0	0	0
8	0	0	0	0	0	0	0	0	0	0	0	0
1	0	0	0	0	2	0	0	0	0	0	0	0
[truncated: 496 more rows]

## Sheet: Privious treatments
Ext IVF	Ext IUI	Ext OI
no	no	yes
no	no	yes
no	no	no
no	no	yes
no	no	yes
no	no	no
yes	no	yes
no	no	no
no	no	yes
no	no	no
no	no	yes
no	yes	yes
no	no	no
no	no	yes
no	no	yes
yes	yes	no
no	no	yes
no	no	yes
no	no	no
no	no	yes
no	no	yes
no	no	yes
no	no	no
no	no	yes
no	no	yes
yes	no	no
no	no	yes
no	yes	no
no	no	yes
no	no	yes
yes	no	no
no	no	yes
no	no	yes
no	no	yes
no	no	no
no	no	no
yes	no	yes
no	no	yes
no	no	yes
no	no	yes
no	no	no
no	no	no
no	no	no
no	no	yes
yes	yes	yes
no	no	yes
no	no	no
yes	yes	no
no	no	no
yes	no	yes
no	no	yes
no	no	no
no	no	yes
no	no	yes
no	no	yes
no	no	no
no	no	no
no	no	yes
no	no	no
no	no	yes
no	no	yes
no	no	yes
no	no	yes
no	yes	no
no	no	no
no	no	no
no	no	yes
no	no	no
no	no	no
no	no	yes
no	no	no
no	no	yes
no	no	no
no	no	yes
no	no	no
no	no	yes
no	no	yes
no	no	yes
no	no	no
yes	yes	yes
no	no	no
no	no	no
no	no	yes
no	no	no
no	no	yes
no	no	yes
no	no	yes
no	no	no
no	no	yes
yes	yes	no
no	no	yes
no	no	yes
no	no	yes
no	no	no
no	no	yes
no	no	no
no	no	yes
no	no	yes
no	no	yes
yes	yes	no
no	no	yes
no	no	no
no	no	no
no	no	yes
yes	no	no
no	no	no
no	no	yes
yes	yes	yes
no	no	no
no	no	no
no	no	yes
no	no	yes
no	no	no
no	no	yes
no	no	yes
no	no	no
no	no	yes
no	no	yes
no	no	yes
no	no	no
no	no	yes
no	no	yes
no	no	no
no	no	no
no	no	yes
no	no	no
no	no	yes
no	no	yes
no	no	yes
no	no	yes
yes	yes	yes
no	no	no
no	no	yes
no	no	no
no	no	no
no	no	no
no	no	yes
yes	yes	no
no	no	yes
no	no	yes
no	no	no
no	no	no
no	no	yes
no	no	yes
no	no	no
no	no	no
no	no	yes
no	no	no
no	no	yes
no	no	no
no	no	no
no	no	yes
no	no	no
no	no	yes
no	no	yes
no	no	no
no	no	yes
no	no	yes
no	no	yes
no	no	yes
no	no	no
no	no	yes
no	no	yes
no	no	yes
no	no	no
no	no	no
no	no	no
no	no	no
no	no	yes
no	no	yes
no	no	yes
no	no	yes
yes	no	no
no	no	no
no	no	no
no	no	no
no	no	no
no	no	no
no	no	no
no	no	no
no	no	yes
no	no	no
no	no	no
no	no	no
no	no	yes
no	yes	no
no	no	no
no	no	no
no	no	no
no	no	no
no	no	no
no	no	yes
no	yes	yes
no	no	yes
no	no	no
no	no	no
no	no	yes
no	no	no
no	no	no
no	no	no
no	no	no
no	no	yes
no	no	no
no	no	no
no	no	yes
no	yes	no
no	no	yes
no	no	no
no	no	yes
yes	no	no
no	no	yes
no	no	no
no	no	yes
no	no	no
no	no	yes
no	no	no
no	no	no
no	no	no
yes	yes	no
no	no	yes
no	no	no
no	no	yes
no	no	no
no	no	yes
no	no	no
no	no	no
yes	yes	yes
no	no	no
yes	yes	no
no	no	no
no	no	yes
yes	yes	yes
yes	yes	yes
yes	yes	yes
no	no	yes
no	no	no
no	no	no
yes	yes	yes
no	no	no
no	no	no
no	no	no
yes	yes	yes
yes	yes	no
no	no	yes
no	no	yes
no	no	no
no	no	no
yes	yes	no
no	no	no
yes	yes	no
no	no	yes
no	yes	yes
no	no	no
no	no	yes
no	no	yes
no	yes	yes
no	no	no
no	no	no
yes	no	no
no	no	yes
no	no	no
no	no	yes
no	yes	no
no	no	yes
no	no	no
no	no	yes
no	no	yes
no	no	yes
no	no	yes
yes	yes	no
no	no	no
no	no	yes
no	no	yes
no	no	no
no	no	yes
no	no	yes
no	no	no
no	no	no
no	no	no
no	no	yes
yes	yes	no
no	no	no
no	no	no
no	no	no
no	no	yes
no	no	no
no	no	no
no	no	yes
no	no	yes
no	no	yes
no	no	yes
no	no	yes
no	no	yes
no	no	yes
yes	yes	no
no	no	no
no	no	yes
no	no	yes
no	no	yes
yes	yes	no
no	no	yes
no	no	no
no	no	no
no	no	yes
no	no	yes
no	no	no
no	no	no
no	no	no
no	no	yes
no	no	no
no	no	yes
no	no	yes
no	no	yes
no	no	yes
no	no	yes
no	no	no
no	no	no
no	no	no
no	no	yes
no	no	yes
yes	yes	no
no	no	no
no	no	yes
no	no	no
yes	yes	no
no	no	yes
yes	yes	yes
no	no	yes
no	no	yes
no	no	no
no	no	no
yes	yes	yes
no	no	no
no	no	no
no	no	yes
no	no	no
no	no	yes
no	no	no
no	no	yes
yes	yes	no
no	no	yes
no	no	yes
no	no	yes
no	no	no
no	no	yes
no	no	yes
no	no	yes
no	no	no
no	no	yes
no	no	no
no	no	no
no	no	yes
no	no	yes
no	no	no
yes	no	no
no	no	no
no	no	yes
no	no	no
no	no	no
no	no	no
no	no	yes
no	no	no
no	no	yes
no	no	no
no	no	no
no	no	no
no	no	no
no	no	yes
yes	yes	yes
no	no	no
no	no	no
no	no	yes
no	no	yes
no	no	yes
no	no	yes
no	no	yes
no	no	no
yes	yes	no
no	no	yes
no	no	no
no	no	yes
no	no	no
no	no	yes
no	no	yes
no	no	no
no	no	no
no	no	no
no	no	yes
no	no	no
no	no	no
no	no	no
no	no	yes
no	no	no
no	no	yes
no	no	yes
no	no	no
yes	no	no
no	no	no
no	no	yes
no	no	yes
no	no	no
no	no	no
no	no	yes
no	no	no
no	no	no
no	no	no
yes	no	yes
no	no	no
no	no	yes
no	no	no
no	no	yes
yes	yes	yes
no	no	no
no	no	no
no	no	yes
no	no	no
no	no	no
no	no	no
no	no	yes
no	no	no
yes	yes	no
no	no	no
no	no	yes
no	no	no
no	no	yes
no	yes	no
no	no	no
no	no	no
no	no	yes
no	yes	no
no	no	yes
no	no	no
no	no	no
no	no	no
yes	yes	no
no	no	yes
no	no	no
no	no	no
no	no	no
no	no	no
no	no	no
no	no	yes
yes	yes	yes
no	no	yes
no	no	no
no	no	yes
no	no	yes
no	no	yes
yes	yes	yes
no	no	yes
no	no	no
no	no	no
no	no	no
no	no	yes
yes	yes	no
no	no	no
no	no	no
no	no	yes
no	no	no
no	no	yes
yes	yes	yes
no	no	no
no	no	no
no	no	no
no	no	no
yes	yes	yes
no	no	no
no	no	no
no	no	yes
yes	yes	no
no	no	no
no	no	yes
no	no	no
no	no	no
no	no	yes
no	no	yes
no	no	yes
no	no	no
no	no	no
yes	yes	no
no	no	yes
no	no	yes
no	no	no
no	no	no
no	no	no
no	no	yes
no	no	yes
yes	yes	yes
no	no	yes
no	no	no
yes	yes	no
no	no	no
no	no	no
no	no	no
no	no	no
no	no	yes
no	no	no
yes	yes	no
no	no	no
no	no	yes
no	no	no
no	no	no
no	no	no
no	no	yes
no	no	no
no	no	no
no	no	yes
no	no	no
yes	yes	no
no	no	no
no	no	yes
yes	yes	no
no	no	no
no	no	no
no	no	no
no	no	no
yes	yes	yes
no	no	no
yes	yes	no
no	no	yes
no	no	no
no	no	no
yes	yes	no
no	no	yes
no	no	yes
no	no	yes
no	no	no
no	no	no
no	no	yes
no	no	no
yes	yes	no
no	no	yes
no	no	no
no	no	no
no	no	yes
no	no	no
no	no	no
no	no	no
no	no	yes
no	no	yes
yes	yes	no
no	no	yes
no	no	no
no	no	yes
no	no	yes
no	no	no
no	no	yes
no	no	no
no	no	no
no	no	no
yes	yes	no
no	no	yes
no	no	no
no	no	yes
no	no	no
no	no	no
no	no	no
yes	yes	yes
no	no	yes
no	no	yes
no	no	no
no	no	no
no	no	yes
no	no	yes
no	no	no
yes	yes	no
no	no	no
no	no	yes
no	no	no
no	no	yes
yes	yes	no
no	no	no
no	no	yes
no	no	no
no	no	no
no	no	yes
no	no	yes
no	no	yes
yes	yes	no
no	no	no
no	no	no
no	no	yes
yes	yes	no
no	no	yes
no	no	yes
no	no	no
no	no	no
yes	yes	yes
no	no	no
no	no	yes
no	no	no
no	no	no
no	no	no
no	no	no
no	no	yes
no	no	no
no	no	no
no	no	no
no	no	yes
no	no	no
no	no	yes
no	no	no
no	no	no
no	no	yes
no	no	no
no	no	yes
no	no	no
no	no	no
no	no	yes
yes	no	no
no	no	no
no	no	no
no	no	yes
no	no	no
no	no	no
no	no	yes
no	no	no
yes	yes	no
no	no	no
no	no	no
no	no	no
no	no	yes
no	no	no
yes	yes	no
no	no	no
no	no	no
no	no	no
no	no	no
no	no	yes
no	no	no
no	no	yes
no	no	no
no	no	no
no	no	no
no	no	no
no	no	yes
no	no	no
no	no	no
yes	no	no
no	no	yes
no	no	no
no	no	yes
yes	no	no
no	no	no
no	no	yes
no	no	no
no	no	yes
no	no	no
no	no	no
no	no	no
no	no	yes
no	no	no
no	no	no
no	no	no
yes	yes	no
no	no	no
no	no	yes
no	no	yes
no	no	no
no	no	no
no	no	yes
no	no	no
no	no	yes
no	no	no
no	no	no
no	no	yes
no	no	no
no	no	no
no	no	no
no	no	yes
yes	no	no
no	no	yes
no	no	no
no	no	yes
no	no	no
no	no	no
no	no	yes
no	no	no
no	no	no
no	no	no
no	no	yes
no	no	no
yes	yes	no
no	no	yes
no	no	no
no	no	yes
no	no	no
no	no	no
no	no	no
no	no	yes
no	no	no
no	no	yes
no	no	no
yes	yes	no
no	no	yes
no	no	no
no	no	no
no	no	no
no	no	yes
no	no	yes
no	no	no
no	no	no
yes	yes	yes
no	no	no
no	no	no
no	no	yes
no	no	yes
no	no	no
no	no	no
no	yes	yes
no	no	yes
no	no	no
no	no	no
no	no	no
yes	yes	yes
no	no	no
no	no	no
no	no	no
no	no	yes
no	no	no
no	no	yes
no	no	yes
no	no	yes
no	no	no
no	no	no
no	no	no
no	no	no
no	no	yes
no	no	no
yes	no	yes
no	no	no
no	no	yes
no	no	no
no	no	no
no	no	yes
no	no	no
no	no	no
no	no	no
no	no	no
no	no	no
yes	yes	no
no	no	yes
no	no	no
no	no	no
no	no	no
yes	yes	no
no	no	yes
no	no	no
no	no	no
no	no	no
no	no	no
no	no	yes
no	no	no
no	no	yes
no	no	no
no	no	no
yes	yes	no
no	no	no
no	no	yes
no	no	no
no	no	no
no	no	yes
no	no	no
no	no	no
yes	yes	yes
no	no	no
no	no	no
no	no	no
no	no	no
no	no	yes
no	no	yes
yes	no	no
no	no	no
no	no	no
no	no	yes
no	no	no
no	no	no
no	no	yes
no	no	no
no	no	no
no	no	no
no	no	yes
no	no	yes
no	no	no
no	no	no
yes	no	no
no	no	yes
no	no	no
no	no	yes
no	no	no
no	no	no
no	no	no
no	no	no
no	no	yes
no	no	yes
no	no	no
no	no	no
yes	no	no
no	no	no
no	no	yes
no	no	no
no	no	no
no	no	no
no	no	no
no	no	yes
no	no	no
no	no	no
no	no	no
no	no	no
no	no	yes
no	no	yes
no	no	yes
no	no	no
no	no	no
no	no	no
no	no	no
no	no	yes
no	no	no
no	no	no
no	no	no
no	no	no
no	no	no
no	no	yes
no	no	yes
no	no	no
no	no	no
no	no	no
no	no	yes
no	no	no
no	no	yes
no	no	no
no	no	no
yes	yes	yes
no	no	no
no	no	no
no	no	no
no	no	no
no	no	no
no	no	yes
no	no	no
no	no	yes
no	no	no
no	no	no
no	no	no
no	no	no
no	no	yes
no	no	yes
no	no	yes
no	no	yes
no	no	no
no	no	no
no	no	no
yes	yes	no
no	no	yes
no	no	no
no	no	yes
no	no	no
no	no	no
no	no	no
no	no	no
no	no	no
no	no	no
no	no	yes
no	no	no
no	no	yes
no	no	no
no	no	no
no	no	yes
no	yes	yes
no	no	no
yes	no	no
no	no	yes
no	no	no
yes	yes	no
no	no	no
no	no	yes
no	no	no
yes	yes	no
no	no	no
no	no	yes
no	no	yes
no	no	no
no	no	yes
no	yes	no
no	no	no
no	no	yes
no	no	no
yes	no	no
no	yes	no
no	no	yes
no	no	no
no	no	yes
no	no	no
no	no	no
no	no	yes
no	yes	no
no	no	yes
no	no	no
no	yes	no
no	no	no
no	no	no
no	no	no
no	no	yes
no	no	yes
no	no	no
no	no	no
no	no	no
no	no	no
no	no	yes
no	yes	no
no	no	no
no	no	no
no	no	yes
yes	no	no
no	no	no
no	yes	no
no	no	yes
no	no	no
no	no	no
no	no	no
no	no	no
no	no	yes
no	yes	no
no	no	no
no	no	no
no	no	no
no	no	no
no	no	no
no	no	no
no	no	no
no	no	yes
no	no	no
no	yes	no
no	no	no
no	no	no
no	no	no
no	no	no
no	yes	no
no	no	no
no	no	yes
no	no	no
no	no	no
no	no	no
no	no	no
no	no	yes
no	no	no
yes	yes	no
no	no	yes
no	yes	yes
no	no	no
no	no	no
no	no	no
no	no	yes
yes	yes	no
no	no	no
no	no	no
no	no	yes
no	no	no
no	no	no
no	no	yes
no	no	no
no	no	no
no	no	yes
no	no	no
no	no	yes
no	no	no
no	no	no
no	yes	no
no	no	yes
no	no	yes
no	no	no
no	no	no
no	yes	no
no	no	yes
no	no	no
no	no	yes
no	no	no
no	no	no
no	no	yes
no	no	no
no	no	no
no	no	no
no	no	yes
no	yes	no
no	no	yes
no	no	no
no	no	no
no	no	no
no	no	no
no	no	yes
no	no	no
no	no	no
no	no	no
no	no	no
no	no	no
no	no	no
no	no	no
no	yes	no
no	no	no
no	no	no
no	no	yes
no	no	no
no	no	no
no	yes	no
no	no	no
yes	no	yes
no	no	no
no	no	no
no	no	no
no	no	yes
no	no	no
no	no	no
no	no	no
no	no	yes
no	no	no
no	no	no
no	no	no
no	no	yes
no	no	no
no	no	no
no	no	no
no	no	yes
no	no	no
no	no	no
no	no	yes
no	no	no
no	no	no
no	no	no
no	no	no
no	no	yes
no	no	no
no	no	no
no	no	yes
no	no	yes
no	no	no
no	no	yes
no	no	no
no	no	no
no	no	no
no	no	no
no	no	yes
no	no	no
no	no	no
no	yes	no
no	no	no
no	no	yes
no	no	no
no	no	no
no	no	yes
no	no	no
no	no	yes
no	no	no
no	no	no
no	no	yes
no	no	no
no	no	yes
no	no	no
no	no	no
no	no	yes
no	no	no
no	no	yes
no	no	no
no	no	yes
no	no	no
no	no	no
no	no	yes
no	no	no
no	no	no
no	no	no
no	no	no
no	no	no
no	yes	no
no	no	no
no	no	yes
no	no	no
no	no	no
yes	yes	no
no	no	no
no	no	yes
no	no	no
no	no	no
no	no	no
yes	yes	no
no	no	yes
no	no	no
no	no	no
no	no	no
no	no	yes
no	no	no
yes	yes	no
no	no	no
no	no	yes
no	no	no
no	no	no
no	no	no
no	no	no
no	no	no
no	no	yes
no	no	no
no	no	no
no	no	yes
no	no	no
no	no	no
no	no	yes
no	no	no
no	no	no
yes	yes	no
no	no	no
no	no	no
no	no	yes
no	no	no
no	no	no
no	no	no
no	no	yes
no	no	yes
no	no	no
no	no	no
no	no	no
no	no	yes
no	no	no
no	no	no
no	yes	yes
no	no	no
no	no	no
no	no	no
no	no	no
no	yes	yes
no	no	no
no	no	yes
no	no	no
no	no	yes
no	no	no
no	no	no
no	no	no
no	no	no
yes	yes	yes
no	no	no
no	no	yes
no	no	no
no	yes	yes
no	no	yes
no	no	no
no	no	no
no	no	no
no	no	yes
no	no	no
no	no	no
yes	yes	yes
no	no	no
no	no	no
no	no	no
no	yes	yes
no	no	no
no	no	no
no	no	yes
no	no	no
yes	no	no
no	no	no
no	no	yes
no	no	no
no	no	no
no	no	no
no	no	no
no	no	yes
no	no	yes
no	no	no
no	yes	no
no	no	yes
no	no	no
no	no	no
no	yes	yes
no	no	no
yes	no	yes
no	no	yes
no	no	no
no	no	yes
no	no	no
no	no	no
no	no	no
no	no	no
yes	yes	yes
no	no	yes
yes	yes	no
no	no	no
no	no	no
no	no	yes
no	no	no
no	no	no
no	no	yes
no	no	no
no	no	no
no	no	yes
no	no	yes
no	no	no
no	no	no
no	no	no
no	no	yes
no	no	no
no	no	yes
no	no	no
no	no	no
no	no	no
no	no	no
no	yes	no
no	no	yes
no	no	no
no	no	yes
no	no	yes
no	no	no
yes	yes	no
no	no	no
no	no	no
no	no	no
no	no	yes
no	no	no
no	no	no
no	no	yes
yes	yes	yes
no	no	no
no	no	yes
no	yes	no
no	no	no
no	no	yes
no	no	no
no	no	no
no	no	no
no	no	yes
yes	yes	no
no	no	yes
no	no	yes
no	no	no
no	no	yes
no	no	no
no	no	yes
no	no	no
no	no	yes
no	no	no
no	no	no
no	no	no
no	no	no
no	no	yes
no	no	yes
no	no	no
no	no	no
yes	yes	no
no	no	yes
no	no	no
no	no	yes
no	no	no
no	no	no
no	no	no
no	no	yes
no	no	no
no	no	yes
no	no	no
no	no	no
no	no	yes
no	no	no
yes	yes	yes
no	no	no
no	no	yes
no	no	yes
no	no	no
no	no	no
no	no	yes
no	yes	no
no	no	no
no	no	yes
no	no	no
no	no	no
no	no	no
no	no	no
yes	yes	yes
no	no	no
no	no	no
no	no	no
no	no	no
yes	yes	yes
no	no	no
no	no	no
no	no	no
no	no	yes
no	no	yes
yes	yes	no
no	no	no
no	no	yes
no	no	no
no	no	yes
no	no	no
no	no	yes
no	no	no
yes	yes	no
no	no	no
no	no	no
no	no	yes
no	no	no
no	no	yes
no	no	yes
no	no	no
no	no	no
no	no	no
no	no	no
no	no	no
no	no	yes
no	no	no
yes	yes	no
no	no	no
no	no	no
no	no	yes
no	no	no
no	no	no
no	no	no
no	no	yes
no	no	no
no	no	no
no	no	no
no	no	no
no	no	no
no	no	no
yes	yes	no
no	no	no
no	no	no
no	no	no
no	no	no
no	no	no
no	no	yes
no	no	no
no	no	no
yes	no	yes
no	yes	no
no	no	no
no	no	yes
no	no	yes
yes	yes	no
no	no	no
no	no	no
no	no	no
no	no	yes
no	no	yes
no	no	yes
no	no	no
yes	yes	no
no	no	no
no	no	yes
no	no	no
no	no	no
no	no	no
no	no	no
no	no	no
no	no	no
no	no	no
no	no	no
no	no	no
no	no	yes
no	no	no
no	no	no
no	no	yes
no	no	no
no	no	yes
no	no	no
no	no	no
no	no	no
no	no	no
no	no	no
no	no	no
no	no	no
no	no	no
no	no	no
no	no	yes
no	no	no
no	no	no
no	no	no
no	no	yes
no	no	no
no	no	no
no	no	no
no	no	yes
no	no	no
no	no	no
no	no	no
yes	no	no
no	no	no
no	no	yes
no	no	no
no	no	yes
no	no	no
no	no	no
no	no	yes
no	no	no
no	no	no
no	no	no
no	no	yes
no	no	no
no	no	no
no	no	yes
no	no	no
no	no	no
no	no	no
no	no	no
no	no	yes
no	no	yes
yes	yes	no
no	no	yes
no	no	no
no	no	no
no	no	yes
no	no	yes
no	no	yes
no	no	no
no	no	no
no	no	yes
no	no	no
no	no	yes
yes	no	no
no	no	no
no	no	no
no	no	yes
no	no	no
no	no	yes
no	no	yes
no	no	yes
no	no	no
no	no	yes
no	no	no
no	no	yes
no	no	no
no	no	no
yes	no	yes
no	no	yes
no	no	no
no	no	yes
no	no	no
no	no	yes
no	no	yes
no	no	no
yes	yes	no
no	no	yes
no	no	yes
no	no	no
yes	yes	no
no	no	no
no	no	no
no	no	no
no	yes	yes
no	no	no
no	no	no
no	no	no
no	no	yes
no	no	no
no	no	no
no	no	no
no	yes	no
no	no	no
no	no	yes
no	no	no
no	no	yes
no	no	no
no	no	no
no	no	no
no	no	yes
no	no	yes
no	no	no
no	no	no
no	no	yes
no	no	no
no	no	yes
no	no	no
no	no	no
no	no	yes
no	no	no
no	no	yes
no	no	no
no	no	no
no	no	yes
no	no	no
no	no	yes
no	no	no
no	no	no
no	no	no
no	no	yes
no	no	yes
no	no	no
no	no	no
no	no	no
no	no	yes
no	no	no
no	no	no
no	no	yes
no	no	no
no	no	no
no	no	no
no	no	yes
no	no	no
no	no	yes
no	no	no
no	no	yes
no	no	no
no	no	no
no	no	no
no	no	no
no	no	no
no	no	no
no	no	no
no	no	yes
no	no	no
no	no	no
no	no	yes
no	no	no
no	no	yes
no	no	yes
no	no	yes
no	no	no
no	no	no
no	no	no
no	no	no
no	no	no
no	no	yes
no	no	no
no	no	no
no	no	yes
no	no	no
no	no	yes
no	no	no
no	no	no
no	no	no
no	no	no
no	no	yes
no	no	no
no	no	no
no	no	no
no	no	no
no	no	no
no	no	yes
no	no	no
no	no	yes
no	no	no
no	no	yes
no	no	no
no	no	no
no	no	no
no	no	no
no	no	yes
no	no	yes
no	no	no
no	no	no
no	no	yes
no	no	yes
yes	yes	no
no	no	no
no	no	yes
no	no	yes
no	no	no
no	no	no
no	no	no
no	no	no
no	no	yes
no	no	no
no	no	no
no	no	yes
no	no	yes
no	no	no
no	no	no
no	no	yes
no	no	no
no	no	no
no	no	yes
no	no	no
no	no	no
no	no	yes
no	no	no
no	no	yes
no	no	no
no	no	yes
no	no	yes
yes	yes	yes
no	no	no
no	no	no
no	no	yes
no	no	no
no	no	yes
no	no	yes
no	no	no
no	no	no
no	no	yes
yes	no	no
no	no	yes
no	no	no
no	no	yes
no	no	yes
no	no	yes
no	no	yes
no	no	no
no	no	no
no	no	yes
no	no	no
no	no	yes
no	no	no
yes	yes	yes
no	no	yes
no	no	no
no	no	yes
no	no	no
no	no	no
yes	no	no
no	no	no
no	no	yes
no	no	yes
no	no	no
no	no	yes
no	no	yes
no	no	yes
no	no	no
no	no	yes
no	yes	no
no	no	yes
no	no	no
no	no	yes
no	no	no
yes	yes	yes
no	no	yes
no	no	yes
no	no	yes
yes	yes	yes
no	no	yes
no	no	no
no	no	yes
no	no	no
no	no	yes
no	no	yes
no	no	no
no	yes	no
no	yes	yes
no	no	no
yes	yes	no
no	no	yes
no	no	no
no	yes	yes
no	no	yes
no	no	no
no	no	no
yes	yes	yes
no	no	no
no	no	yes
no	no	no
no	no	yes
no	no	no
no	no	yes
no	no	no
no	no	no
no	no	yes
no	no	yes
no	no	yes
no	no	no
no	no	no
yes	yes	no
no	no	no
no	no	yes
no	no	no
no	no	no
no	no	yes
no	no	no
no	no	no
yes	yes	no
no	no	no
no	no	yes
yes	yes	no
no	no	no
no	no	yes
no	no	yes
no	no	no
no	no	yes
no	no	no
no	no	no
no	no	no
no	no	yes
yes	yes	no
no	no	no
no	no	yes
no	no	no
no	no	yes
no	yes	no
no	no	no
no	no	no
yes	yes	no
no	no	yes
no	no	yes
no	no	yes
no	no	yes
no	no	no
no	no	yes
no	no	no
no	no	no
no	no	no
no	no	yes
no	no	no
no	no	yes
no	no	yes
no	no	no
no	no	yes
no	no	yes
no	no	no
no	no	no
no	no	no
no	no	yes
no	no	no
yes	no	yes
no	no	no
no	no	no
no	no	yes
no	no	yes
no	no	no
no	no	no
yes	yes	yes
yes	yes	yes
no	no	no
no	no	yes
no	no	yes
no	no	no
no	no	yes
no	no	no
no	no	no
no	no	no
no	no	no
no	no	no
no	no	yes
no	no	no
no	no	no
no	no	no
no	no	yes
yes	yes	no
no	no	no
no	no	no
no	no	no
no	no	no
no	no	yes
no	no	yes
no	no	no
no	no	no
no	no	no
no	no	yes
no	no	no
no	no	yes
no	no	no
no	no	no
no	no	no
no	no	yes
no	no	no
no	no	no
no	no	yes
no	no	no
no	no	yes
no	no	no
no	no	no
no	no	no
no	no	no
no	no	yes
no	no	yes
no	no	no
no	no	no
no	no	yes
no	no	no
no	no	no
no	no	yes
no	no	no
no	no	no
no	no	no
no	no	yes
no	no	no
no	no	no
no	no	yes
no	no	no
no	no	no
no	no	no
no	no	no
no	no	yes
no	no	no
no	no	no
no	no	yes
no	no	no
no	no	yes
no	no	no
no	no	yes
no	no	no
yes	no	no
no	no	no
no	no	yes
no	no	yes
no	no	no
yes	yes	no
no	no	no
no	no	no
no	no	yes
no	no	no
no	no	no
no	no	no
yes	yes	yes
no	no	no
no	no	yes
no	no	no
no	no	yes
no	no	no
no	no	no
no	no	no
no	no	no
no	no	no
yes	yes	no
no	no	no
yes	no	yes
no	no	no
no	no	yes
no	no	yes
no	no	yes
no	no	yes
yes	no	no
no	no	yes
no	no	no
no	no	no
no	no	yes
no	no	no
no	no	no
yes	yes	no
no	no	yes
no	no	no
no	no	no
no	no	no
no	no	no
yes	yes	no
no	no	no
no	no	no
no	no	yes
no	no	yes
no	no	no
no	no	no
no	no	no
no	no	no
no	no	no
yes	yes	yes
no	no	no
no	no	no
no	no	yes
no	no	no
no	no	no
no	no	yes
no	no	yes
no	no	no
yes	yes	no
no	no	yes
no	no	no
no	no	no
no	no	yes
no	no	no
no	no	no
yes	yes	yes
no	no	no
no	no	no
no	no	no
no	no	yes
no	no	no
no	no	yes
no	no	no
no	no	no
no	no	yes
no	no	yes
yes	yes	no
no	no	no
no	no	no
no	no	yes
no	no	no
no	no	yes
no	no	no
no	no	no
no	no	yes
no	no	no
no	no	no
yes	yes	no
no	no	yes
no	no	no
no	no	no
no	no	yes
no	no	no
no	no	yes
no	no	no
no	no	yes
no	no	no
no	no	no
no	no	yes
yes	yes	no
no	no	no
no	no	no
no	no	no
no	no	yes
no	no	no
no	no	no
no	no	no
no	no	yes
no	no	no
no	no	yes
yes	yes	yes
no	no	yes
no	no	no
no	no	no
no	no	yes
no	no	no
no	no	yes
no	no	no
no	no	yes
no	no	no
no	no	yes
no	no	no
no	no	no
no	no	yes
no	no	yes
no	no	no
no	no	no
no	no	yes
no	no	no
no	no	no
no	no	yes
no	no	no
no	no	no
no	no	yes
no	no	no
no	no	no
no	no	no
no	no	yes
no	no	no
no	no	yes
no	no	no
no	no	yes
no	no	no
no	no	yes
no	no	no
no	no	yes
no	no	no
no	no	no
no	no	yes
yes	yes	no
no	no	no
no	no	yes
no	no	no
no	no	yes
no	no	no
no	no	no
no	no	no
no	no	yes
no	no	no
no	no	no
yes	no	yes
no	no	yes
no	no	yes
no	no	yes
no	no	no
yes	yes	no
no	no	no
no	no	no
no	no	no
no	no	yes
no	no	no
yes	yes	no
yes	no	no
no	no	yes
no	no	no
no	no	no
no	no	no
no	no	yes
no	no	no
no	no	no
no	no	no
no	no	yes
no	no	yes
no	no	no
no	no	no
no	no	no
no	no	no
no	no	no
no	no	yes
no	no	no
no	no	yes
no	no	no
yes	no	no
no	no	no
no	no	no
no	no	yes
no	no	no
no	no	yes
no	no	no
no	no	yes
no	no	yes
no	no	no
yes	yes	no
no	no	no
no	no	no
no	no	no
no	no	no
no	no	no
yes	yes	yes
no	no	yes
no	no	no
no	no	no
[truncated: 496 more rows]

## Sheet: variables' codes
		cycle outcome
	2	Cycle cancelation - No medical reason
	3	Cycle cancelation – No ovarian response Stimulation failure
	4	Cycle cancelation – Hyperstimulation risk
	5	Cycle cancelation – Other medical reason
	7	No Oocytes – Pick up failure
	8	No Sperm - Azoospermia
	11	No transfer – Fertilization failure
	12	No transfer – Polyspermic fertilization
	13	No transfer – Hyperstimulation risk
	15	No transfer – Other medical reason
	16	No transfer - No medical reason
	18	Implantation failure
	19	No transfer – Embryo quality
	30	Delivery
	31	Grossesse biochimique
	32	Miscarriage
	33	Ectopic pregnancy
	44	Cycle cancelation – premature progesterone elevation/ immature endometrium
	27	Unsuccessful IUI
	45	IUI cycle cancellation
		GnRH modulator
	16	Long agonist protocol
	18	Short agonistprotocol
	23	Short agonistprotocol
	13	Antagonist protocol
	21	Long agonist protocol
		ovarian stimulation treatment
	11	Gonadotrophine Gonal F
	12	Gonadotrophine MENOPUR
	10	Gonadotrophine Puregon
	2	clomiphene citrate
		ovulation trigger
	8	HCG
	0	No trigger
	1	Cancellation without Trigger
	4	Spontaneous LH surge
	6	GnRH agonist
	5	Hormonal
		Luteal support
	3	Vaginal progesterone
	0	No luteal support
	4	HCG
		pregnancy outcome
	6	Delivery
	3	Ectopic pregnancy
	2	Miscarriage
	1	Very early pregnancy loss
	9	Ongoing pregnancy
	0	covid 19 death by pulmonary embolim at 24 GW
		Mode of delivery
	1	vaginal
	2	C section
		Newborn Sexe
	1	male
	2	female
		Newborn evolution
	1	Favorable
	0
	4	Early neonatal Death
		Number of Foetuses
	1	singleton
	2	twins
		Endometrial preparation for FET
	11	Stimulated cycle
	7	Hormonal
		Region of residence
	1	Tanger-Tetouan-AlHoceima
	2	Oriental
	3	Fez-Meknes
	4	Rabat-Sale-Kenitra
	5	Beni Mellal-Khenifra
	6	Settat-Casablanca
	7	Marrakech-Safi
	8	Drâa-Tafilalt
	9	Souss-Massa
	10	Guelmim-Oued Noun
	11	Laâayoun-Sakia El Hamra
	12	Dakhla-Oued Eddahab
	13	Other countries
		Profession
	1	Housewife / no profession
	2	Civil servant
	3	Police, army, security
	4	Merchant
	5	Worker
	6	Employee
	7	Private executive
	8	Farmer
	9	Craftswoman / Craftsman
	10	Other professions
		Infertility type
	1	primary
	2	secondary
		Diagnosis
	0	no
	1	no
	2	yes
		Sperm
	0	No sperm
	1	Normal
	2	OAT
	3	OligoAsthenoTeratospermia
	4	Teratospermia
	5	Oligoasthenospermia
	6	Oligospermia
	7	Asthenoteratospermia
	8	Asthenopermia
	11	Anejaculation
	12 and 13	Azoospermia
	14	Erectile dycfonction
	15	Retrograde ejaculation
		Infertility type
	1	primary
	2	secondary
		Endometriosis
	0	no
	1	no
	5	minimal
	6	Mild
	2	moderate
	3	severe
	4	endometrioma
		Tubal factor
	0	no
	1	no
	2	yes
	3	yes
	4	yes
	5	yes
