# Supplementary material for: A realist evaluation of the development, implementation and outcomes of the first public ART Centre in Morocco
Source: PLOS Glob Public Health. 2026 Apr 20;6(4):e0005318. doi: 10.1371/journal.pgph.0005318 (PMC13094999; doi:10.1371/journal.pgph.0005318)
Supplement: S2 Data — (ZIP) [file pgph.0005318.s013.zip]

Archive with 29 entries (28 files):
- S2_Data_Transcriptions_in _English/
- S2_Data_Transcriptions_in _English/C10.pdf
- S2_Data_Transcriptions_in _English/C11.pdf
- S2_Data_Transcriptions_in _English/C12.pdf
- S2_Data_Transcriptions_in _English/C13.pdf
- S2_Data_Transcriptions_in _English/C14.pdf
- S2_Data_Transcriptions_in _English/C1H.pdf
- S2_Data_Transcriptions_in _English/C1W.pdf
- S2_Data_Transcriptions_in _English/C2H.pdf
- S2_Data_Transcriptions_in _English/C2W.pdf
- S2_Data_Transcriptions_in _English/C3H.pdf
- S2_Data_Transcriptions_in _English/C3W.pdf
- S2_Data_Transcriptions_in _English/C4 W.pdf
- S2_Data_Transcriptions_in _English/C4H.pdf
- S2_Data_Transcriptions_in _English/C5.pdf
- S2_Data_Transcriptions_in _English/C6.pdf
- S2_Data_Transcriptions_in _English/C7.pdf
- S2_Data_Transcriptions_in _English/C8.pdf
- S2_Data_Transcriptions_in _English/P1.pdf
- S2_Data_Transcriptions_in _English/P2.pdf
- S2_Data_Transcriptions_in _English/P3.pdf
- S2_Data_Transcriptions_in _English/P4.pdf
- S2_Data_Transcriptions_in _English/P5.pdf
- S2_Data_Transcriptions_in _English/P6.pdf
- S2_Data_Transcriptions_in _English/S1.pdf
- S2_Data_Transcriptions_in _English/S2.pdf
- S2_Data_Transcriptions_in _English/S3.pdf
- S2_Data_Transcriptions_in _English/S4.pdf
- S2_Data_Transcriptions_in _English/S5.pdf
